# Supplementary material for: Pharmacological effects of the Cassia Seed on atherosclerosis: A meta-analysis based on network pharmacology
Source: Medicine (Baltimore). 2022 Sep 9;101(36):e30411. doi: 10.1097/MD.0000000000030411 (PMC10980403; doi:10.1097/MD.0000000000030411)
Supplement: Supplementary file 1 [file medi-101-e30411-s001.xlsx]

## Sheet: Sheet1
Supplementary Table S1. Details of active compounds
Mol ID	Latin name	Chinese name	MW	AlogP	Hdon	Hacc	OB (%)	Caco-2	BBB	DL	FASA-	HL	SMILES	InChIKey
MOL000471	aloe-emodin	芦荟大黄素	270.25	1.67	3	5	83.38	-0.12	-1.07	0.24	0	31.49	C1=CC2=C(C(=C1)O)C(=O)C3=C(C2=O)C=C(C=C3O)CO	YDQWDHRMZQUTBA-UHFFFAOYSA-N
MOL006475	Obtusin	钝叶决明素	344.34	2.71	2	7	81.43	0.58	-0.38	0.4	0.24	29.02	CC1=CC2=C(C(=C1O)OC)C(=O)C3=C(C(=C(C=C3C2=O)OC)OC)O	CFLNHFUPWNRWJA-UHFFFAOYSA-N
MOL006482	9,10-dihydroxy-7-methoxy-3-methylene-4H-benzo[g]isochromen-1-one	/	272.27	2.37	2	5	63.25	0.85	0.55	0.24	0.34	3.7	COC1=CC(=C2C(=C1)C=C3CC(=C)OC(=O)C3=C2O)O	GEZBDPPVXYFNMG-UHFFFAOYSA-N
MOL006489	Quinizarin	醌茜	240.22	2.27	2	4	47.34	0.57	-0.26	0.19	0.43	33.69	C1=CC=C2C(=C1)C(=O)C3=C(C=CC(=C3C2=O)O)O	GUEIZVNYDFNHJU-UHFFFAOYSA-N
MOL002268	rhein	大黄酸	284.23	1.88	3	6	47.07	-0.2	-0.99	0.28	0.47	32.12	C1=CC2=C(C(=C1)O)C(=O)C3=C(C2=O)C=C(C=C3O)C(=O)O	FCDLCPWAQCPTKC-UHFFFAOYSA-N
MOL002281	Toralactone	决明内酯	272.27	2.25	2	5	46.46	0.86	0.37	0.24	0.35	3.55	CC1=CC2=CC3=CC(=CC(=C3C(=C2C(=O)O1)O)O)OC	WEHXAEGTVPWKDY-UHFFFAOYSA-N
MOL006466	Rubrofusarin	红镰玫素	272.27	2.26	2	5	45.55	0.77	0.09	0.24	0	17.04	CC1=CC(=O)C2=C(C3=C(C=C(C=C3C=C2O1)OC)O)O	FPNKCZKRICBAKG-UHFFFAOYSA-N
MOL000449	Stigmasterol	豆甾醇	412.77	7.64	1	1	43.83	1.44	1	0.76	0.22	5.57	CCC(C=CC(C)C1CCC2C1(CCC3C2CC=C4C3(CCC(C4)O)C)C)C(C)C	HCXVJBMSMIARIN-PHZDYDNGSA-N
MOL006481	gluco-obtusifolin	葡萄糖钝叶决明素	446.44	0.84	5	10	42.41	-0.95	-1.76	0.81	0.3	30.14	CC1=CC2=C(C(=C1OC3C(C(C(C(O3)CO)O)O)O)OC)C(=O)C4=C(C2=O)C=CC=C4O	JMDQOFZFOJHOMU-UDGGQOSUSA-N
MOL006465	Rubrofusarin-6-beta-gentiobioside	红镰玫素-6-O-龙胆二糖苷	596.59	-1.39	8	15	40.12	-2.17	-2.97	0.67	0.22	14.76	/	JIBJMBHKGBDCPN-NROLEGQWSA-O
MOL000953	CLR	/	386.73	7.38	1	1	37.87	1.43	1.13	0.68	0.2	4.52	CC(C)CCCC(C)C1CCC2C1(CCC3C2CC=C4C3(CCC(C4)O)C)C	HVYWMOMLDIMFJA-DPAQBDIFSA-N
MOL005043	campest-5-en-3beta-ol	/	400.76	7.63	1	1	37.58	1.32	0.94	0.71	0.23	4.43	CC(C)C(C)CCC(C)C1CCC2C1(CCC3C2CC=C4C3(CCC(C4)O)C)C	SGNBVLSWZMBQTH-PODYLUTMSA-N
MOL006472	Aurantio-obtusin	橙黄决明素	330.31	2.46	3	7	31.55	0.27	-0.65	0.37	0.29	28.54	CC1=CC2=C(C(=C1O)OC)C(=O)C3=C(C(=C(C=C3C2=O)O)OC)O	RNXZPKOEJUFJON-UHFFFAOYSA-N
MOL006486	obtusin	/	344.34	2.71	2	7	31.24	0.52	-0.35	0.4	0.24	29.2	/	LJPSBLQSBSZEGV-UHFFFAOYSA-N
