# Supplementary material for: Pharmacological effects of the Cassia Seed on atherosclerosis: A meta-analysis based on network pharmacology
Source: Medicine (Baltimore). 2022 Sep 9;101(36):e30411. doi: 10.1097/MD.0000000000030411 (PMC10980403; doi:10.1097/MD.0000000000030411)
Supplement: Supplementary file 3 [file medi-101-e30411-s003.xlsx]

## Sheet: Sheet1
Supplementary Table S3. PPI Network results calculated by CytoHubba
Top 10 in network ranked by MCC method
Rank	Name	Score
1	MAPK14	366
2	MAPK8	335
3	JUN	261
4	SRC	226
5	NR3C1	192
6	TP53	171
7	ESR1	166
8	CTNNB1	164
9	RAC1	120
10	TNF	100
Top 10 in network ranked by DMNC method
Rank	Name	Score
1	ALOX5	0.618139
1	CYP2C19	0.618139
1	ALOX15	0.618139
4	RAC1	0.585401
5	CYP2C8	0.583436
5	CYP2C9	0.583436
5	PTGS2	0.583436
5	PTGS1	0.583436
9	TGFB2	0.568394
10	NR3C1	0.525062
Top 10 in network MNC method
Rank	Name	Score
1	SRC	18
2	JUN	16
3	MAPK14	15
4	MAPK8	14
5	HSP90AA1	13
6	TP53	12
6	TNF	12
8	IGF1	11
8	ESR1	11
8	CTNNB1	11
Top 10 in network ranked by Degree method
Rank	Name	Score
1	SRC	18
2	JUN	17
3	MAPK8	15
3	MAPK14	15
3	CTNNB1	15
6	HSP90AA1	14
6	TNF	14
8	TP53	13
9	IGF1	11
9	F2	11
Top 10 in networ ranked by EPC method
Rank	Name	Score
1	SRC	33.489
2	MAPK14	33.08
3	JUN	33.028
4	MAPK8	32.52
5	HSP90AA1	32.021
6	CTNNB1	31.284
7	TNF	31.029
8	ESR1	30.198
9	TP53	30.135
10	NR3C1	30.108
Top 10 in network BottleNeck method
Rank	Name	Score
1	SRC	14
1	TNF	14
3	NOS2	12
4	PPARA	10
5	CTNNB1	8
6	PTGS2	7
7	MMP9	6
8	JUN	5
8	TP53	5
8	F2	5
Top 10 in network EcCentricity method
Rank	Name	Score
1	NOS2	0.238095
1	MMP2	0.238095
1	MAPK8	0.238095
1	JUN	0.238095
1	JAK2	0.238095
1	MAPK14	0.238095
1	MMP9	0.238095
1	HSP90AA1	0.238095
1	AR	0.238095
1	SRC	0.238095
Top 10 in network ranked by Closeness method
Rank	Name	Score
1	SRC	44.5
2	JUN	43.0833
3	MAPK8	41.6667
4	TNF	41.5
5	MAPK14	40.75
6	CTNNB1	40.5333
7	HSP90AA1	39.6667
8	TP53	39.2
9	IGF1	38.3667
10	ESR1	38.3333
Top 10 in network Radiality method
Rank	Name	Score
1	SRC	5.72634
2	JUN	5.64195
3	TNF	5.59373
4	MAPK8	5.58168
5	MAPK14	5.49729
6	CTNNB1	5.46112
7	HSP90AA1	5.44907
8	ESR1	5.43701
8	PPARA	5.43701
10	TP53	5.40084
Top 10 in network Betweenness method
Rank	Name	Score
1	SRC	1011.46
2	JUN	800.949
3	TNF	790.076
4	F2	708.488
5	PTGS2	699.547
6	MMP9	676.856
7	NOS2	628.277
8	CTNNB1	595.445
9	TP53	565.254
10	PPARA	515.621
Top 10 in network ranked by Stress method
Rank	Name	Score
1	PTGS2	4788
2	SRC	4036
3	JUN	3848
4	TNF	3322
5	NOS2	3070
6	CTNNB1	2842
7	TP53	2786
8	F2	2564
9	MMP9	2320
10	MAPK8	2070
Top 10 in network ClusteringCoefficient method
Rank	Name	Score
1	ABCB1	1
1	CFTR	1
1	GP1BA	1
1	HTR2A	1
1	POLB	1
1	HMGCR	1
7	PTGS1	0.9
8	CYP2C19	0.866667
8	ALOX15	0.866667
10	LCN2	0.833333
