# Supplementary material for: Pharmacological effects of the Cassia Seed on atherosclerosis: A meta-analysis based on network pharmacology
Source: Medicine (Baltimore). 2022 Sep 9;101(36):e30411. doi: 10.1097/MD.0000000000030411 (PMC10980403; doi:10.1097/MD.0000000000030411)
Supplement: Supplementary file 4 [file medi-101-e30411-s004.xlsx]

## Sheet: Sheet1
Supplementary Table S4. PPI Network results calculated by MCODE
clusters 1	AverageShortestPathLength	BetweennessCentrality	ClosenessCentrality	ClusteringCoefficient	Degree	diffusion_input	diffusion_output_heat	diffusion_output_rank	Eccentricity	IsSingleNode	MCODE_Cluster	MCODE_Node_Status	MCODE_Score	name	NeighborhoodConnectivity	NumberOfDirectedEdges	NumberOfUndirectedEdges	PartnerOfMultiEdgedNodePairs	Radiality	selected	SelfLoops	shared name	Stress	TopologicalCoefficient
162	3.37975	0.0208807	0.29588	0.619048	7	1	0.910372	5	6	FALSE	Cluster 1	Clustered	4.52381	ALOX5	6	7	0	0	0.660036	FALSE	0	ALOX5	782	0.418367
228	3.55696	0.00337132	0.281139	0.866667	6	1	0.975176	1	6	FALSE	Cluster 1	Seed	4.52381	ALOX15	6.5	6	0	0	0.63472	FALSE	0	ALOX15	414	0.541667
181	4.27848	5.409e-05	0.233728	0.9	5	1	0.986768	0	7	FALSE	Cluster 1	Clustered	3.73333	PTGS1	6.2	5	0	0	0.531646	FALSE	0	PTGS1	2	0.775
166	3.55696	0.00337132	0.281139	0.866667	6	1	0.975176	2	6	FALSE	Cluster 1	Clustered	4.52381	CYP2C19	6.5	6	0	0	0.63472	FALSE	0	CYP2C19	414	0.541667
263	3.29114	0.0109336	0.303846	0.166667	4		0.160601	7	5	FALSE		Unclustered	2	EPHX2	5.75	4	0	0	0.672694	FALSE	0	EPHX2	494	0.403846
167	3.53165	0.00661529	0.283154	0.6	6	1	0.913752	4	6	FALSE	Cluster 1	Clustered	3.73333	CYP2C9	6.16667	6	0	0	0.638336	FALSE	0	CYP2C9	570	0.5
169	2.70886	0.113526	0.369159	0.305556	9	1	0.734599	6	5	FALSE	Cluster 1	Clustered	3.73333	PTGS2	8.11111	9	0	0	0.755877	FALSE	0	PTGS2	4788	0.25
269	3.53165	0.00661529	0.283154	0.6	6	1	0.913752	3	6	FALSE	Cluster 1	Clustered	3.73333	CYP2C8	6.16667	6	0	0	0.638336	FALSE	0	CYP2C8	570	0.5
clusters 2	AverageShortestPathLength	BetweennessCentrality	ClosenessCentrality	ClusteringCoefficient	Degree	diffusion_input	diffusion_output_heat	diffusion_output_rank	Eccentricity	IsSingleNode	MCODE_Cluster	MCODE_Node_Status	MCODE_Score	name	NeighborhoodConnectivity	NumberOfDirectedEdges	NumberOfUndirectedEdges	PartnerOfMultiEdgedNodePairs	Radiality	selected	SelfLoops	shared name	Stress	TopologicalCoefficient
111	2.39241	0.0404944	0.417989	0.4	11		0.00326148	27	4	FALSE	Cluster 2	Clustered	5	ESR1	11.5455	11	0	0	0.801085	FALSE	0	ESR1	1058	0.281596
129	2.58228	0.0546834	0.387255	0.244444	10		0.000282322	53	5	FALSE	Cluster 2	Clustered	4	APP	7.3	10	0	0	0.77396	FALSE	0	APP	1358	0.186842
98	2.75949	0.0539847	0.362385	0.244444	10		0.000392012	47	5	FALSE	Cluster 2	Clustered	4	PLG	6.8	10	0	0	0.748644	FALSE	0	PLG	1156	0.227586
84	2.43038	0.0917323	0.411458	0.282051	13		0.0474485	12	5	FALSE	Cluster 2	Clustered	5	TP53	9.30769	13	0	0	0.79566	FALSE	0	TP53	2786	0.214669
148	2.8481	0.037831	0.351111	0.357143	8		5.02433e-05	65	5	FALSE	Cluster 2	Clustered	4	ALB	7.125	8	0	0	0.735986	FALSE	0	ALB	1012	0.241379
117	2.36709	0.0966318	0.42246	0.228571	15		0.000957387	36	5	FALSE	Cluster 2	Clustered	4.52381	CTNNB1	8.73333	15	0	0	0.804702	FALSE	0	CTNNB1	2842	0.206504
73	2.17722	0.129982	0.459302	0.257353	17		0.00911923	14	4	FALSE	Cluster 2	Clustered	5	JUN	9.88235	17	0	0	0.831826	FALSE	0	JUN	3848	0.196471
121	2.64557	0.0182049	0.37799	0.4	6		0.000339303	48	5	FALSE	Cluster 2	Clustered	4	TGFB2	9.83333	6	0	0	0.764919	FALSE	0	TGFB2	626	0.279412
138	2.4557	0.0559457	0.407216	0.290909	11		0.000268738	55	5	FALSE	Cluster 2	Clustered	4	IGF1	9.81818	11	0	0	0.792043	FALSE	0	IGF1	1404	0.213439
126	2.56962	0.00305598	0.389163	0.611111	9		0.00558043	20	5	FALSE	Cluster 2	Seed	5	NR3C1	12.4444	9	0	0	0.775769	FALSE	0	NR3C1	136	0.345679
clusters 3	AverageShortestPathLength	BetweennessCentrality	ClosenessCentrality	ClusteringCoefficient	Degree	diffusion_input	diffusion_output_heat	diffusion_output_rank	Eccentricity	IsSingleNode	MCODE_Cluster	MCODE_Node_Status	MCODE_Score	name	NeighborhoodConnectivity	NumberOfDirectedEdges	NumberOfUndirectedEdges	PartnerOfMultiEdgedNodePairs	Radiality	selected	SelfLoops	shared name	Stress	TopologicalCoefficient
163	3.17722	0.0200697	0.314741	0.5	4		0.0788762	8	5	FALSE	Cluster 3	Clustered	3	LTA4H	7.25	4	0	0	0.688969	FALSE	0	LTA4H	444	0.388889
275	3.34177	0.00173002	0.299242	0.833333	4		0.000543898	40	5	FALSE	Cluster 3	Clustered	2.7	LCN2	6.75	4	0	0	0.665461	FALSE	0	LCN2	90	0.519231
196	3.60759	0.0048058	0.277193	0.3	5		0.000269686	54	6	FALSE	Cluster 3	Seed	3	ELANE	4.8	5	0	0	0.627486	FALSE	0	ELANE	92	0.4
197	3.10127	0.0116995	0.322449	0.533333	6		0.00392086	24	5	FALSE	Cluster 3	Clustered	2.4	MMP8	6.5	6	0	0	0.699819	FALSE	0	MMP8	306	0.325
325	3.25316	0.00427557	0.307393	0.7	5		0.00403117	23	5	FALSE	Cluster 3	Clustered	2.4	CHIT1	6	5	0	0	0.678119	FALSE	0	CHIT1	138	0.428571
clusters 4	AverageShortestPathLength	BetweennessCentrality	ClosenessCentrality	ClusteringCoefficient	Degree	diffusion_input	diffusion_output_heat	diffusion_output_rank	Eccentricity	IsSingleNode	MCODE_Cluster	MCODE_Node_Status	MCODE_Score	name	NeighborhoodConnectivity	NumberOfDirectedEdges	NumberOfUndirectedEdges	PartnerOfMultiEdgedNodePairs	Radiality	selected	SelfLoops	shared name	Stress	TopologicalCoefficient
114	2.22785	0.128217	0.448864	0.241758	14		0.0506064	11	4	FALSE	Cluster 4	Clustered	3.14286	TNF	8.78571	14	0	0	0.824593	FALSE	0	TNF	3322	0.176385
132	2.70886	0.0273581	0.369159	0.464286	8		0.000493898	43	5	FALSE	Cluster 4	Clustered	3.42857	KDR	10.75	8	0	0	0.755877	FALSE	0	KDR	610	0.32197
86	2.32911	0.0363744	0.429348	0.409524	15		0.00722407	16	4	FALSE	Cluster 4	Clustered	3.18182	MAPK14	10.8667	15	0	0	0.810127	FALSE	0	MAPK14	1448	0.241481
136	2.4557	0.10196	0.407216	0.25	8		0.0673912	9	4	FALSE	Cluster 4	Clustered	3	NOS2	10	8	0	0	0.792043	FALSE	0	NOS2	3070	0.232558
106	2.5443	0.00219274	0.393035	0.666667	7		0.00316903	28	4	FALSE	Cluster 4	Clustered	3	AR	14.1429	7	0	0	0.779385	FALSE	0	AR	170	0.382239
91	2.56962	0.0274246	0.389163	0.345455	11		0.000649363	38	5	FALSE	Cluster 4	Clustered	3.42857	RHOA	9.63636	11	0	0	0.775769	FALSE	0	RHOA	934	0.244755
107	2.08861	0.164145	0.478788	0.267974	18		0.00342614	26	4	FALSE	Cluster 4	Clustered	3.36364	SRC	10.2778	18	0	0	0.844485	FALSE	0	SRC	4036	0.183532
173	2.58228	0.00742659	0.387255	0.416667	9		0.0061119	18	5	FALSE	Cluster 4	Seed	3.73333	IL2	11.7778	9	0	0	0.77396	FALSE	0	IL2	320	0.32716
clusters 5	AverageShortestPathLength	BetweennessCentrality	ClosenessCentrality	ClusteringCoefficient	Degree	diffusion_input	diffusion_output_heat	diffusion_output_rank	Eccentricity	IsSingleNode	MCODE_Cluster	MCODE_Node_Status	MCODE_Score	name	NeighborhoodConnectivity	NumberOfDirectedEdges	NumberOfUndirectedEdges	PartnerOfMultiEdgedNodePairs	Radiality	selected	SelfLoops	shared name	Stress	TopologicalCoefficient
207	3.50633	0.0253165	0.285199	0.333333	3		7.7399e-06	76	6	FALSE	Cluster 5	Clustered	2	ADRB2	4.66667	3	0	0	0.641953	FALSE	0	ADRB2	496	0.393939
208	3.51899	0	0.284173	1	2		7.89623e-06	75	6	FALSE	Cluster 5	Clustered	2	CFTR	7	2	0	0	0.640145	FALSE	0	CFTR	0	0.583333
241	2.39241	0.0836776	0.417989	0.214286	8		0.00574144	19	4	FALSE	Cluster 5	Clustered	2.2	PPARA	9.5	8	0	0	0.801085	FALSE	0	PPARA	1936	0.212209
100	2.37975	0.0410067	0.420213	0.230769	14		0.00277558	33	4	FALSE	Cluster 5	Seed	2.33333	HSP90AA1	8.85714	14	0	0	0.802893	FALSE	0	HSP90AA1	1120	0.219643
199	3.29114	0.0209415	0.303846	0.333333	3		0.000208179	56	5	FALSE	Cluster 5	Clustered	2	FDFT1	4.33333	3	0	0	0.672694	FALSE	0	FDFT1	344	0.4
88	3.34177	0	0.299242	1	2		1.88333e-05	68	6	FALSE	Cluster 5	Clustered	2	GP1BA	9	2	0	0	0.665461	FALSE	0	GP1BA	0	0.642857
200	3.53165	0.0101175	0.283154	0.333333	3		0.00019725	60	5	FALSE	Cluster 5	Clustered	2	SREBF2	3.66667	3	0	0	0.638336	FALSE	0	SREBF2	182	0.416667
89	2.55696	0.114977	0.391089	0.181818	11		0.00028938	52	5	FALSE	Cluster 5	Clustered	2.2	F2	6.81818	11	0	0	0.777577	FALSE	0	F2	2564	0.186869
219	2.62025	0.0197247	0.381643	0.380952	7		0.000422521	45	5	FALSE	Cluster 5	Clustered	2.2	RAF1	10.5714	7	0	0	0.768535	FALSE	0	RAF1	600	0.278195
253	4.13924	0	0.24159	1	2		1.0721e-05	73	6	FALSE	Cluster 5	Clustered	2	HMGCR	3	2	0	0	0.551537	FALSE	0	HMGCR	0	0.75
