# Supplementary material for: Pharmacological effects of the Cassia Seed on atherosclerosis: A meta-analysis based on network pharmacology
Source: Medicine (Baltimore). 2022 Sep 9;101(36):e30411. doi: 10.1097/MD.0000000000030411 (PMC10980403; doi:10.1097/MD.0000000000030411)
Supplement: Supplementary file 5 [file medi-101-e30411-s005.xlsx]

## Sheet: GOBP
Supplementary Table S5. GO and KEGG pathway enrichment analyses
Category	Term	Count	%	PValue	Term	PValue	Genes	List Total	Pop Hits	Pop Total	Fold Enrichment	Bonferroni	Benjamini	FDR
GOTERM_BP_DIRECT	GO:0042493~response to drug	20	20.202	7.16808e-15	response to drug	14.1446	TGFB2, ABCC1, JUN, HSP90AA1, ABCB1, STAT1, SRC, APOA2, HTR2A, PTGS2, SOD2, PGF, TGFBR2, CASP3, CAT, LCN2, CTNNB1, PPARG, TOP1, ABCG2	97	304	16792	11.389	1.26071e-11	1.25226e-11	1.15764e-11
GOTERM_BP_DIRECT	GO:0043401~steroid hormone mediated signaling pathway	9	9.09091	1.11351e-09	steroid hormone mediated signaling pathway	8.95331	NR1H2, HNF4A, NR1I2, NR1H4, NR1H3, PPARG, PPARA, ESR1, PPARD	97	57	16792	27.3337	1.9453e-06	9.72652e-07	8.9916e-07
GOTERM_BP_DIRECT	GO:0048661~positive regulation of smooth muscle cell proliferation	9	9.09091	1.70019e-09	positive regulation of smooth muscle cell proliferation	8.7695	JUN, STAT1, CCL5, HMGCR, IGF1, PTGS2, TNF, ELANE, TGFBR2	97	60	16792	25.967	2.97023e-06	9.90078e-07	9.1527e-07
GOTERM_BP_DIRECT	GO:0014068~positive regulation of phosphatidylinositol 3-kinase signaling	9	9.09091	3.27656e-09	positive regulation of phosphatidylinositol 3-kinase signaling	8.48458	SELP, TGFB2, CCL5, CAT, KDR, IGF1, F2, JAK2, PPARD	97	65	16792	23.9695	5.72413e-06	1.14265e-06	1.05631e-06
GOTERM_BP_DIRECT	GO:0006954~inflammatory response	16	16.1616	3.78911e-09	inflammatory response	8.42146	PTGER2, EPHX2, ALOX15, NR1H4, MIF, ITGAL, PTGS2, SELE, TNF, PIK3CG, PTGS1, SELP, POLB, IL1B, CCL5, RAC1	97	379	16792	7.30822	6.61956e-06	1.14265e-06	1.05631e-06
GOTERM_BP_DIRECT	GO:0001666~response to hypoxia	12	12.1212	3.92439e-09	response to hypoxia	8.40623	F7, TGFB2, NOS2, PLAU, CASP3, MMP2, CAT, RAF1, SOD2, PPARA, PGF, TGFBR2	97	172	16792	12.0777	6.85588e-06	1.14265e-06	1.05631e-06
GOTERM_BP_DIRECT	GO:0045944~positive regulation of transcription from RNA polymerase II promoter	24	24.2424	4.75218e-09	positive regulation of transcription from RNA polymerase II promoter	8.32311	APP, JUN, PARP1, STAT1, NR1H2, NR1I2, NR1H4, NR1H3, IGF1, ADRB2, MAPK14, NR3C1, ESR1, TNF, SREBF2, IL2, AR, IL1B, HNF4A, CTNNB1, PPARG, RAF1, PPARA, TP53	97	981	16792	4.23519	8.30202e-06	1.18601e-06	1.0964e-06
GOTERM_BP_DIRECT	GO:0006367~transcription initiation from RNA polymerase II promoter	11	11.1111	1.58959e-08	transcription initiation from RNA polymerase II promoter	7.79871	AR, NR1H2, HNF4A, NR1I2, NR1H4, NR1H3, PPARG, PPARA, NR3C1, ESR1, PPARD	97	152	16792	12.5279	2.77698e-05	3.16457e-06	2.92546e-06
GOTERM_BP_DIRECT	GO:0071222~cellular response to lipopolysaccharide	10	10.101	1.63029e-08	cellular response to lipopolysaccharide	7.78774	MAPK8, NOS2, SRC, PDE4D, NR1H4, LCN2, NR1H3, MAPK14, TNF, PPARD	97	113	16792	15.3198	2.84807e-05	3.16457e-06	2.92546e-06
GOTERM_BP_DIRECT	GO:0045893~positive regulation of transcription, DNA-templated	17	17.1717	3.34757e-08	positive regulation of transcription, DNA-templated	7.47527	JUN, STAT1, SRC, NR1H2, NR1I2, NR1H3, IGF1, ESR1, TNF, AR, IL1B, HNF4A, CTNNB1, PPARG, PPARA, TP53, PPARD	97	515	16792	5.71442	5.84803e-05	5.8482e-06	5.40632e-06
GOTERM_BP_DIRECT	GO:0030522~intracellular receptor signaling pathway	7	7.07071	7.09993e-08	intracellular receptor signaling pathway	7.14875	AR, HNF4A, NR1I2, NR1H4, NR1H3, PPARA, PPARD	97	38	16792	31.8893	0.000124028	1.1276e-05	1.0424e-05
GOTERM_BP_DIRECT	GO:0045429~positive regulation of nitric oxide biosynthetic process	7	7.07071	1.53225e-07	positive regulation of nitric oxide biosynthetic process	6.81467	HSP90AA1, IL1B, JAK2, SOD2, PTGS2, ESR1, TNF	97	43	16792	28.1813	0.000267648	2.2307e-05	2.06215e-05
GOTERM_BP_DIRECT	GO:0022617~extracellular matrix disassembly	8	8.08081	2.53481e-07	extracellular matrix disassembly	6.59605	MMP12, MMP1, MMP2, MMP3, PLG, MMP8, MMP9, ELANE	97	76	16792	18.2225	0.000442733	3.40639e-05	3.14901e-05
GOTERM_BP_DIRECT	GO:0043066~negative regulation of apoptotic process	15	15.1515	2.96586e-07	negative regulation of apoptotic process	6.52785	SRC, NR1H4, IGF1, MIF, SOD2, MMP9, IL2, MAPK8, CASP3, CAT, ALB, KDR, RAF1, TP53, PPARD	97	455	16792	5.70704	0.000518001	3.53463e-05	3.26756e-05
GOTERM_BP_DIRECT	GO:0006805~xenobiotic metabolic process	8	8.08081	3.03488e-07	xenobiotic metabolic process	6.51786	CYP2C9, CYP2C8, HNF4A, EPHX2, NR1I2, CYP2C19, CES1, PTGS1	97	78	16792	17.7552	0.000530053	3.53463e-05	3.26756e-05
GOTERM_BP_DIRECT	GO:0032496~response to lipopolysaccharide	10	10.101	4.06877e-07	response to lipopolysaccharide	6.39054	SELP, JUN, CASP3, PTGER2, REN, JAK2, SOD2, PTGS2, SELE, ELANE	97	164	16792	10.5557	0.000710563	4.44259e-05	4.10692e-05
GOTERM_BP_DIRECT	GO:0008217~regulation of blood pressure	7	7.07071	1.87634e-06	regulation of blood pressure	5.72669	NOS3, EPHX2, REN, PPARG, SOD2, PTGS2, PTGS1	97	65	16792	18.643	0.00327261	0.000192822	0.000178253
GOTERM_BP_DIRECT	GO:0010628~positive regulation of gene expression	11	11.1111	2.5008e-06	positive regulation of gene expression	5.60192	AR, TGFB2, MAPK8, IL1B, EPHX2, NR1I2, LCN2, MAPK14, TNF, TP53, PPARD	97	262	16792	7.26812	0.00435937	0.000241429	0.000223187
GOTERM_BP_DIRECT	GO:0008285~negative regulation of cell proliferation	13	13.1313	2.62573e-06	negative regulation of cell proliferation	5.58075	TGFB2, JUN, NOS3, PLG, PTGS2, SOD2, AR, IL1B, HNF4A, CTNNB1, JAK2, RAF1, TP53	97	396	16792	5.68302	0.00457665	0.000241429	0.000223187
GOTERM_BP_DIRECT	GO:0048010~vascular endothelial growth factor receptor signaling pathway	7	7.07071	3.43689e-06	vascular endothelial growth factor receptor signaling pathway	5.46383	HSP90AA1, SRC, KDR, RAC1, MAPK14, RHOA, PGF	97	72	16792	16.8305	0.00598627	0.000297559	0.000275076
GOTERM_BP_DIRECT	GO:0010887~negative regulation of cholesterol storage	4	4.0404	3.57685e-06	negative regulation of cholesterol storage	5.4465	NR1H2, NR1H3, PPARG, PPARA	97	6	16792	115.409	0.00622928	0.000297559	0.000275076
GOTERM_BP_DIRECT	GO:0007566~embryo implantation	6	6.06061	3.95596e-06	embryo implantation	5.40275	IL1B, MMP2, PTGS2, MMP9, TGFBR2, PPARD	97	42	16792	24.7305	0.00688725	0.000314139	0.000290403
GOTERM_BP_DIRECT	GO:0006508~proteolysis	14	14.1414	5.23925e-06	proteolysis	5.28073	MME, MMP1, MMP2, MMP3, PLG, F2, MMP8, MMP9, MMP12, PLAU, CASP3, REN, LTA4H, ELANE	97	500	16792	4.84718	0.00911124	0.000397955	0.000367887
GOTERM_BP_DIRECT	GO:0050900~leukocyte migration	8	8.08081	6.27384e-06	leukocyte migration	5.20247	SELP, MMP1, SRC, MIF, F2, ITGAL, SELE, MMP9	97	122	16792	11.3517	0.0109006	0.00044527	0.000411626
GOTERM_BP_DIRECT	GO:0042060~wound healing	7	7.07071	6.37192e-06	wound healing	5.19573	TGFB2, CASP3, ALOX15, RAF1, PPARA, TGFBR2, PPARD	97	80	16792	15.1474	0.0110701	0.00044527	0.000411626
GOTERM_BP_DIRECT	GO:0070374~positive regulation of ERK1 and ERK2 cascade	9	9.09091	7.20574e-06	positive regulation of ERK1 and ERK2 cascade	5.14232	JUN, SRC, CCL5, ALOX15, KDR, HMGCR, MIF, HTR2A, TNF	97	175	16792	8.90297	0.0125096	0.00048417	0.000447587
GOTERM_BP_DIRECT	GO:0007507~heart development	9	9.09091	9.99782e-06	heart development	5.00009	TGFB2, PCNA, TNNI3, PPARG, RAF1, SOD2, PPARA, TGFBR2, PPARD	97	183	16792	8.51377	0.0173146	0.000646896	0.000598018
GOTERM_BP_DIRECT	GO:0042542~response to hydrogen peroxide	6	6.06061	1.04893e-05	response to hydrogen peroxide	4.97925	JUN, STAT1, SRC, CASP3, CAT, SOD2	97	51	16792	20.3663	0.0181581	0.000652009	0.000602744
GOTERM_BP_DIRECT	GO:0042127~regulation of cell proliferation	9	9.09091	1.08233e-05	regulation of cell proliferation	4.96564	JUN, NOS2, PLAU, SRC, PTGER2, JAK2, TNF, TGFBR2, PTGS1	97	185	16792	8.42173	0.0187307	0.000652009	0.000602744
GOTERM_BP_DIRECT	GO:0032355~response to estradiol	7	7.07071	1.34384e-05	response to estradiol	4.87165	F7, PCNA, CASP3, CAT, CTNNB1, PTGS2, ESR1	97	91	16792	13.3164	0.0232035	0.000782561	0.000723432
GOTERM_BP_DIRECT	GO:2000188~regulation of cholesterol homeostasis	4	4.0404	1.48365e-05	regulation of cholesterol homeostasis	4.82867	NR1H2, NR1H4, NR1H3, SREBF2	97	9	16792	76.9393	0.0255865	0.000836106	0.000772932
GOTERM_BP_DIRECT	GO:0043406~positive regulation of MAP kinase activity	6	6.06061	2.15631e-05	positive regulation of MAP kinase activity	4.66629	SRC, MIF, HTR2A, TNF, ELANE, PIK3CG	97	59	16792	17.6048	0.0369705	0.00117721	0.00108826
GOTERM_BP_DIRECT	GO:0031663~lipopolysaccharide-mediated signaling pathway	5	5.05051	3.19036e-05	lipopolysaccharide-mediated signaling pathway	4.49616	NOS3, CCL5, IL1B, MAPK14, TNF	97	32	16792	27.049	0.0542117	0.00161922	0.00149688
GOTERM_BP_DIRECT	GO:0030574~collagen catabolic process	6	6.06061	3.2108e-05	collagen catabolic process	4.49339	MMP12, MMP1, MMP2, MMP3, MMP8, MMP9	97	64	16792	16.2294	0.0545494	0.00161922	0.00149688
GOTERM_BP_DIRECT	GO:0006629~lipid metabolic process	8	8.08081	3.244e-05	lipid metabolic process	4.48892	HNF4A, TTPA, PPARG, PPARA, SREBF2, UGT2B7, PPARD, PTGS1	97	157	16792	8.82107	0.0550976	0.00161922	0.00149688
GOTERM_BP_DIRECT	GO:0043627~response to estrogen	6	6.06061	3.46274e-05	response to estrogen	4.46058	F7, HSP90AA1, APOA2, PPARG, ESR1, TGFBR2	97	65	16792	15.9797	0.0587016	0.00168039	0.00155342
GOTERM_BP_DIRECT	GO:0030593~neutrophil chemotaxis	6	6.06061	3.72973e-05	neutrophil chemotaxis	4.42832	LGALS3, TGFB2, CCL5, IL1B, PDE4D, PIK3CG	97	66	16792	15.7376	0.063082	0.00176104	0.00162798
GOTERM_BP_DIRECT	GO:0042738~exogenous drug catabolic process	4	4.0404	3.83759e-05	exogenous drug catabolic process	4.41594	CYP2C9, CYP2C8, NR1I2, CYP2C19	97	12	16792	57.7045	0.0648459	0.00176428	0.00163098
GOTERM_BP_DIRECT	GO:0001525~angiogenesis	9	9.09091	4.14933e-05	angiogenesis	4.38202	TGFB2, JUN, NOS3, MMP2, KDR, MAPK14, PTGS2, PGF, PIK3CG	97	223	16792	6.98664	0.0699252	0.00185869	0.00171825
GOTERM_BP_DIRECT	GO:0010745~negative regulation of macrophage derived foam cell differentiation	4	4.0404	4.96818e-05	negative regulation of macrophage derived foam cell differentiation	4.3038	NR1H2, NR1H3, PPARG, PPARA	97	13	16792	53.2657	0.0831362	0.00216528	0.00200167
GOTERM_BP_DIRECT	GO:0030168~platelet activation	7	7.07071	5.08165e-05	platelet activation	4.294	SRC, GP1BA, RAC1, F2, RAF1, RHOA, PIK3CG	97	115	16792	10.5373	0.0849519	0.00216528	0.00200167
GOTERM_BP_DIRECT	GO:0044267~cellular protein metabolic process	7	7.07071	5.86987e-05	cellular protein metabolic process	4.23137	APP, TTR, MMP1, MMP2, PLG, IGF1, F2	97	118	16792	10.2694	0.0974666	0.00244158	0.0022571
GOTERM_BP_DIRECT	GO:0006691~leukotriene metabolic process	4	4.0404	7.83855e-05	leukotriene metabolic process	4.10576	ABCC1, ALOX5, ALOX15, LTA4H	97	15	16792	46.1636	0.127982	0.00318464	0.00294401
GOTERM_BP_DIRECT	GO:0001934~positive regulation of protein phosphorylation	7	7.07071	8.83676e-05	positive regulation of protein phosphorylation	4.05371	AKT2, IL1B, KDR, RAC1, F2, TNF, MMP9	97	127	16792	9.54168	0.143058	0.00336908	0.00311452
GOTERM_BP_DIRECT	GO:0007596~blood coagulation	8	8.08081	8.871e-05	blood coagulation	4.05203	F7, PLAU, HNF4A, GP1BA, PLG, RAC1, F2, JAK2	97	184	16792	7.52667	0.14357	0.00336908	0.00311452
GOTERM_BP_DIRECT	GO:0050728~negative regulation of inflammatory response	6	6.06061	8.87107e-05	negative regulation of inflammatory response	4.05202	NR1H4, NR1H3, PPARA, IL2, ELANE, PPARD	97	79	16792	13.1479	0.143572	0.00336908	0.00311452
GOTERM_BP_DIRECT	GO:0008202~steroid metabolic process	5	5.05051	0.000104346	steroid metabolic process	3.98152	CYP2C9, CYP2C8, NR1I2, CYP2C19, UGT2B7	97	43	16792	20.1295	0.166651	0.00377776	0.00349232
GOTERM_BP_DIRECT	GO:0043525~positive regulation of neuron apoptotic process	5	5.05051	0.000104346	positive regulation of neuron apoptotic process	3.98152	TGFB2, JUN, CASP3, CTNNB1, TP53	97	43	16792	20.1295	0.166651	0.00377776	0.00349232
GOTERM_BP_DIRECT	GO:0050731~positive regulation of peptidyl-tyrosine phosphorylation	6	6.06061	0.000105959	positive regulation of peptidyl-tyrosine phosphorylation	3.97486	SRC, IGF1, MIF, HTR2A, JAK2, TP53	97	82	16792	12.6668	0.168996	0.00377776	0.00349232
GOTERM_BP_DIRECT	GO:0006928~movement of cell or subcellular component	6	6.06061	0.000132832	movement of cell or subcellular component	3.8767	IGF1, RAC1, ITGAL, JAK2, MAPK14, PTGS2	97	86	16792	12.0777	0.207112	0.00464115	0.00429047
GOTERM_BP_DIRECT	GO:0055114~oxidation-reduction process	13	13.1313	0.000138242	oxidation-reduction process	3.85936	NOS2, NOS3, ALOX15, HMGCR, PTGS2, CYP2C19, SOD2, PTGS1, HSD11B1, CYP2C9, CYP2C8, ALOX5, FDFT1	97	592	16792	3.80148	0.214571	0.00466441	0.00431197
GOTERM_BP_DIRECT	GO:0019373~epoxygenase P450 pathway	4	4.0404	0.000138837	epoxygenase P450 pathway	3.85749	CYP2C9, CYP2C8, EPHX2, CYP2C19	97	18	16792	38.4696	0.215388	0.00466441	0.00431197
GOTERM_BP_DIRECT	GO:0031100~organ regeneration	5	5.05051	0.000148199	organ regeneration	3.82915	F7, APOA2, PPARG, PGF, TGFBR2	97	47	16792	18.4163	0.228118	0.00488498	0.00451588
GOTERM_BP_DIRECT	GO:0007179~transforming growth factor beta receptor signaling pathway	6	6.06061	0.000182576	transforming growth factor beta receptor signaling pathway	3.73856	TGFB2, JUN, PARP1, SRC, RHOA, TGFBR2	97	92	16792	11.29	0.273117	0.00590668	0.00546038
GOTERM_BP_DIRECT	GO:0042730~fibrinolysis	4	4.0404	0.000223493	fibrinolysis	3.65074	PLAU, GP1BA, PLG, F2	97	21	16792	32.974	0.323272	0.00689508	0.0063741
GOTERM_BP_DIRECT	GO:0042346~positive regulation of NF-kappaB import into nucleus	4	4.0404	0.000223493	positive regulation of NF-kappaB import into nucleus	3.65074	IL1B, PTGS2, TNF, RHOA	97	21	16792	32.974	0.323272	0.00689508	0.0063741
GOTERM_BP_DIRECT	GO:0000122~negative regulation of transcription from RNA polymerase II promoter	14	14.1414	0.000224968	negative regulation of transcription from RNA polymerase II promoter	3.64788	PARP1, STAT1, NR1H2, NR1H4, NR1H3, ESR1, TNF, SREBF2, CTNNB1, PPARG, PPARA, TP53, ELANE, PPARD	97	720	16792	3.36609	0.325014	0.00689508	0.0063741
GOTERM_BP_DIRECT	GO:0008283~cell proliferation	10	10.101	0.000245956	cell proliferation	3.60914	AR, TGFB2, PCNA, SRC, IGF1, RAC1, MIF, RAF1, TP53, PPARD	97	366	16792	4.72987	0.349321	0.00740837	0.00684861
GOTERM_BP_DIRECT	GO:0045453~bone resorption	4	4.0404	0.000257711	bone resorption	3.58887	SRC, CTNNB1, RAC1, ADRB2	97	22	16792	31.4752	0.36255	0.00763087	0.00705429
GOTERM_BP_DIRECT	GO:0007165~signal transduction	18	18.1818	0.000285639	signal transduction	3.54418	HSP90AA1, SRC, PDE4D, NR1I2, NR1H4, IGF1, ITGAL, MAPK14, NR3C1, ESR1, PGF, AR, PLAU, IL1B, AKT2, PPARG, JAK2, RAF1	97	1161	16792	2.68393	0.392912	0.00831685	0.00768844
GOTERM_BP_DIRECT	GO:0002576~platelet degranulation	6	6.06061	0.000309339	platelet degranulation	3.50956	SELP, APP, TGFB2, ALB, PLG, IGF1	97	103	16792	10.0843	0.417543	0.00885928	0.00818989
GOTERM_BP_DIRECT	GO:0060336~negative regulation of interferon-gamma-mediated signaling pathway	3	3.0303	0.00031985	negative regulation of interferon-gamma-mediated signaling pathway	3.49505	NR1H2, NR1H3, PPARG	97	5	16792	103.868	0.428143	0.00886948	0.00819932
GOTERM_BP_DIRECT	GO:0031622~positive regulation of fever generation	3	3.0303	0.00031985	positive regulation of fever generation	3.49505	IL1B, PTGS2, TNF	97	5	16792	103.868	0.428143	0.00886948	0.00819932
GOTERM_BP_DIRECT	GO:0051091~positive regulation of sequence-specific DNA binding transcription factor activity	6	6.06061	0.000338161	positive regulation of sequence-specific DNA binding transcription factor activity	3.47088	IL1B, CTNNB1, PPARG, JAK2, ESR1, TNF	97	105	16792	9.89219	0.446153	0.00923074	0.00853328
GOTERM_BP_DIRECT	GO:0071407~cellular response to organic cyclic compound	5	5.05051	0.00035886	cellular response to organic cyclic compound	3.44508	STAT1, CCL5, IL1B, CASP3, TNF	97	59	16792	14.6706	0.46583	0.00949891	0.00878119
GOTERM_BP_DIRECT	GO:0009612~response to mechanical stimulus	5	5.05051	0.00035886	response to mechanical stimulus	3.44508	JUN, STAT1, SRC, PPARG, TGFBR2	97	59	16792	14.6706	0.46583	0.00949891	0.00878119
GOTERM_BP_DIRECT	GO:0007568~aging	7	7.07071	0.000367308	aging	3.43497	POLB, JUN, PDE4D, CAT, HMGCR, HTR2A, TGFBR2	97	165	16792	7.3442	0.473658	0.00957741	0.00885376
GOTERM_BP_DIRECT	GO:0007159~leukocyte cell-cell adhesion	4	4.0404	0.000380138	leukocyte cell-cell adhesion	3.42006	SELP, CCL5, ITGAL, SELE	97	25	16792	27.6981	0.485329	0.00962466	0.00889744
GOTERM_BP_DIRECT	GO:0034612~response to tumor necrosis factor	4	4.0404	0.000380138	response to tumor necrosis factor	3.42006	CASP3, JAK2, PTGS2, SELE	97	25	16792	27.6981	0.485329	0.00962466	0.00889744
GOTERM_BP_DIRECT	GO:0006915~apoptotic process	12	12.1212	0.000387775	apoptotic process	3.41142	STAT1, AKT2, IL1B, CASP3, LCN2, JAK2, RAF1, MAPK14, NR3C1, TP53, TGFBR2, PPARD	97	567	16792	3.66378	0.492153	0.00967777	0.00894653
GOTERM_BP_DIRECT	GO:0050727~regulation of inflammatory response	5	5.05051	0.000461554	regulation of inflammatory response	3.33578	FABP4, JAK2, PTGS2, SELE, ESR1	97	63	16792	13.7392	0.553592	0.0113568	0.0104987
GOTERM_BP_DIRECT	GO:0017144~drug metabolic process	4	4.0404	0.000479449	drug metabolic process	3.31926	CYP2C9, CYP2C8, EPHX2, CYP2C19	97	27	16792	25.6464	0.567338	0.0116333	0.0107543
GOTERM_BP_DIRECT	GO:0042632~cholesterol homeostasis	5	5.05051	0.000490184	cholesterol homeostasis	3.30964	FABP4, NR1H2, EPHX2, APOA2, NR1H3	97	64	16792	13.5245	0.57538	0.0117308	0.0108445
GOTERM_BP_DIRECT	GO:0050796~regulation of insulin secretion	5	5.05051	0.000583652	regulation of insulin secretion	3.23385	NOS2, CCL5, IL1B, HNF4A, TNF	97	67	16792	12.9189	0.639382	0.0137789	0.0127378
GOTERM_BP_DIRECT	GO:0045909~positive regulation of vasodilation	4	4.0404	0.000594005	positive regulation of vasodilation	3.22621	NOS2, NOS3, EPHX2, PPARD	97	29	16792	23.8777	0.64585	0.0138363	0.0127909
GOTERM_BP_DIRECT	GO:0009749~response to glucose	5	5.05051	0.000617435	response to glucose	3.20941	CASP3, HNF4A, APOA2, TGFBR2, PPARD	97	68	16792	12.7289	0.660062	0.0140086	0.0129501
GOTERM_BP_DIRECT	GO:0008203~cholesterol metabolic process	5	5.05051	0.000617435	cholesterol metabolic process	3.20941	APP, CAT, APOA2, SREBF2, PPARD	97	68	16792	12.7289	0.660062	0.0140086	0.0129501
GOTERM_BP_DIRECT	GO:0030335~positive regulation of cell migration	7	7.07071	0.000653928	positive regulation of cell migration	3.18447	F7, PLAU, AKT2, CCL5, KDR, IGF1, JAK2	97	184	16792	6.58584	0.681071	0.014379	0.0132926
GOTERM_BP_DIRECT	GO:2000379~positive regulation of reactive oxygen species metabolic process	4	4.0404	0.00065728	positive regulation of reactive oxygen species metabolic process	3.18225	F2, MAPK14, TP53, TGFBR2	97	30	16792	23.0818	0.682934	0.014379	0.0132926
GOTERM_BP_DIRECT	GO:0042908~xenobiotic transport	3	3.0303	0.000666687	xenobiotic transport	3.17608	ABCB1, NR1I2, ABCG2	97	7	16792	74.1915	0.688106	0.014379	0.0132926
GOTERM_BP_DIRECT	GO:0045822~negative regulation of heart contraction	3	3.0303	0.000666687	negative regulation of heart contraction	3.17608	PDE4D, JAK2, IL2	97	7	16792	74.1915	0.688106	0.014379	0.0132926
GOTERM_BP_DIRECT	GO:0010332~response to gamma radiation	4	4.0404	0.000724699	response to gamma radiation	3.13984	POLB, PARP1, SOD2, TP53	97	31	16792	22.3372	0.718186	0.0154396	0.014273
GOTERM_BP_DIRECT	GO:0046677~response to antibiotic	4	4.0404	0.000796367	response to antibiotic	3.09889	HSP90AA1, CASP3, JAK2, TP53	97	32	16792	21.6392	0.751375	0.0167621	0.0154956
GOTERM_BP_DIRECT	GO:0007584~response to nutrient	5	5.05051	0.000849874	response to nutrient	3.07065	STAT1, TTPA, PPARG, HMGCR, TGFBR2	97	74	16792	11.6969	0.773579	0.017518	0.0161944
GOTERM_BP_DIRECT	GO:0006810~transport	9	9.09091	0.000854056	transport	3.06851	AR, ABCC1, FABP4, ABCB1, TTR, TTPA, ALB, CFTR, ABCG2	97	348	16792	4.47707	0.775229	0.017518	0.0161944
GOTERM_BP_DIRECT	GO:0043491~protein kinase B signaling	4	4.0404	0.000872389	protein kinase B signaling	3.05929	CCL5, IL1B, IGF1, TNF	97	33	16792	20.9834	0.78232	0.017518	0.0161944
GOTERM_BP_DIRECT	GO:0010634~positive regulation of epithelial cell migration	4	4.0404	0.000872389	positive regulation of epithelial cell migration	3.05929	TGFB2, JUN, SRC, TGFBR2	97	33	16792	20.9834	0.78232	0.017518	0.0161944
GOTERM_BP_DIRECT	GO:0045416~positive regulation of interleukin-8 biosynthetic process	3	3.0303	0.000885606	positive regulation of interleukin-8 biosynthetic process	3.05276	APOA2, TNF, ELANE	97	8	16792	64.9175	0.787293	0.0175813	0.0162529
GOTERM_BP_DIRECT	GO:0097192~extrinsic apoptotic signaling pathway in absence of ligand	4	4.0404	0.000952867	extrinsic apoptotic signaling pathway in absence of ligand	3.02097	IL1B, CASP3, LCN2, IL2	97	34	16792	20.3663	0.810895	0.018704	0.0172908
GOTERM_BP_DIRECT	GO:0032869~cellular response to insulin stimulus	5	5.05051	0.000986597	cellular response to insulin stimulus	3.00586	PARP1, STAT1, SRC, AKT2, PPARG	97	77	16792	11.2411	0.821726	0.0191509	0.0177039
GOTERM_BP_DIRECT	GO:0009409~response to cold	4	4.0404	0.00112759	response to cold	2.94785	HSP90AA1, PPARG, ADRB2, SOD2	97	36	16792	19.2348	0.860683	0.0215412	0.0199136
GOTERM_BP_DIRECT	GO:0097267~omega-hydroxylase P450 pathway	3	3.0303	0.0011344	omega-hydroxylase P450 pathway	2.94524	CYP2C9, CYP2C8, CYP2C19	97	9	16792	57.7045	0.862333	0.0215412	0.0199136
GOTERM_BP_DIRECT	GO:0043410~positive regulation of MAPK cascade	5	5.05051	0.00119203	positive regulation of MAPK cascade	2.92371	AR, KDR, CTNNB1, IGF1, ADRB2	97	81	16792	10.686	0.875534	0.0223922	0.0207003
GOTERM_BP_DIRECT	GO:2001237~negative regulation of extrinsic apoptotic signaling pathway	4	4.0404	0.0013213	negative regulation of extrinsic apoptotic signaling pathway	2.879	LGALS3, AR, SRC, IGF1	97	38	16792	18.2225	0.900722	0.024298	0.0224621
GOTERM_BP_DIRECT	GO:0006695~cholesterol biosynthetic process	4	4.0404	0.0013213	cholesterol biosynthetic process	2.879	HMGCR, CFTR, CES1, FDFT1	97	38	16792	18.2225	0.900722	0.024298	0.0224621
GOTERM_BP_DIRECT	GO:0033160~positive regulation of protein import into nucleus, translocation	3	3.0303	0.00141272	positive regulation of protein import into nucleus, translocation	2.84994	HSP90AA1, IGF1, JAK2	97	10	16792	51.934	0.915395	0.0257085	0.0237661
GOTERM_BP_DIRECT	GO:0048013~ephrin receptor signaling pathway	5	5.05051	0.00148879	ephrin receptor signaling pathway	2.82717	SRC, MMP2, RAC1, MMP9, RHOA	97	86	16792	10.0647	0.925937	0.0268135	0.0247875
GOTERM_BP_DIRECT	GO:0051262~protein tetramerization	4	4.0404	0.00153474	protein tetramerization	2.81396	CCL5, CAT, HMGCR, TP53	97	40	16792	17.3113	0.93166	0.0273591	0.0252919
GOTERM_BP_DIRECT	GO:0034116~positive regulation of heterotypic cell-cell adhesion	3	3.0303	0.00172023	positive regulation of heterotypic cell-cell adhesion	2.76441	IL1B, ALOX15, TNF	97	11	16792	47.2127	0.950602	0.0303561	0.0280624
GOTERM_BP_DIRECT	GO:0045740~positive regulation of DNA replication	4	4.0404	0.00176863	positive regulation of DNA replication	2.75236	JUN, PCNA, IGF1, RAC1	97	42	16792	16.487	0.954613	0.0308979	0.0285633
GOTERM_BP_DIRECT	GO:0006874~cellular calcium ion homeostasis	5	5.05051	0.00198572	cellular calcium ion homeostasis	2.70208	CCL5, EPHX2, TNNI3, HTR2A, ELANE	97	93	16792	9.30717	0.968961	0.034347	0.0317518
GOTERM_BP_DIRECT	GO:0045892~negative regulation of transcription, DNA-templated	10	10.101	0.00220938	negative regulation of transcription, DNA-templated	2.65573	JUN, FABP4, SRC, NR1H2, NR1I2, CTNNB1, PPARG, TNF, TP53, PPARD	97	499	16792	3.46921	0.979017	0.0378411	0.0349819
GOTERM_BP_DIRECT	GO:0032729~positive regulation of interferon-gamma production	4	4.0404	0.0023004	positive regulation of interferon-gamma production	2.6382	IL1B, PDE4D, TNF, IL2	97	46	16792	15.0533	0.982109	0.0390175	0.0360694
GOTERM_BP_DIRECT	GO:0019372~lipoxygenase pathway	3	3.0303	0.0024215	lipoxygenase pathway	2.61592	ALOX5, ALOX15, PTGS2	97	13	16792	39.9492	0.985527	0.0402892	0.037245
GOTERM_BP_DIRECT	GO:0050901~leukocyte tethering or rolling	3	3.0303	0.0024215	leukocyte tethering or rolling	2.61592	SELP, SELE, TNF	97	13	16792	39.9492	0.985527	0.0402892	0.037245
GOTERM_BP_DIRECT	GO:0051781~positive regulation of cell division	4	4.0404	0.00244714	positive regulation of cell division	2.61134	TGFB2, IL1B, CAT, PGF	97	47	16792	14.7331	0.986163	0.0403317	0.0372843
GOTERM_BP_DIRECT	GO:0042752~regulation of circadian rhythm	4	4.0404	0.00275771	regulation of circadian rhythm	2.55945	MAPK8, NR1H3, PPARG, PPARA	97	49	16792	14.1317	0.991968	0.0447008	0.0413233
GOTERM_BP_DIRECT	GO:0060065~uterus development	3	3.0303	0.00281459	uterus development	2.55058	TGFB2, SRC, ESR1	97	14	16792	37.0957	0.99273	0.0447008	0.0413233
GOTERM_BP_DIRECT	GO:0001516~prostaglandin biosynthetic process	3	3.0303	0.00281459	prostaglandin biosynthetic process	2.55058	MIF, PTGS2, PTGS1	97	14	16792	37.0957	0.99273	0.0447008	0.0413233
GOTERM_BP_DIRECT	GO:0032461~positive regulation of protein oligomerization	3	3.0303	0.00281459	positive regulation of protein oligomerization	2.55058	MMP1, MMP3, TP53	97	14	16792	37.0957	0.99273	0.0447008	0.0413233
GOTERM_BP_DIRECT	GO:0045087~innate immune response	9	9.09091	0.00322164	innate immune response	2.49192	LGALS3, APP, SRC, NR1H4, LCN2, PPARG, MIF, JAK2, PIK3CG	97	430	16792	3.6233	0.996437	0.0500221	0.0462425
GOTERM_BP_DIRECT	GO:0051974~negative regulation of telomerase activity	3	3.0303	0.00323554	negative regulation of telomerase activity	2.49005	SRC, PPARG, TP53	97	15	16792	34.6227	0.996523	0.0500221	0.0462425
GOTERM_BP_DIRECT	GO:1904707~positive regulation of vascular smooth muscle cell proliferation	3	3.0303	0.00323554	positive regulation of vascular smooth muscle cell proliferation	2.49005	MMP2, JAK2, MMP9	97	15	16792	34.6227	0.996523	0.0500221	0.0462425
GOTERM_BP_DIRECT	GO:0071320~cellular response to cAMP	4	4.0404	0.00326733	cellular response to cAMP	2.48581	APP, PDE4D, CFTR, PIK3CG	97	52	16792	13.3164	0.996712	0.0500704	0.0462872
GOTERM_BP_DIRECT	GO:0007267~cell-cell signaling	7	7.07071	0.0033666	cell-cell signaling	2.47281	AR, TGFB2, CCL5, IL1B, ADRB2, IL2, PGF	97	254	16792	4.77084	0.997237	0.0511431	0.0472788
GOTERM_BP_DIRECT	GO:0048146~positive regulation of fibroblast proliferation	4	4.0404	0.00363705	positive regulation of fibroblast proliferation	2.43925	JUN, IGF1, MIF, ESR1	97	54	16792	12.8232	0.99828	0.0540842	0.0499977
GOTERM_BP_DIRECT	GO:0048011~neurotrophin TRK receptor signaling pathway	3	3.0303	0.00368404	neurotrophin TRK receptor signaling pathway	2.43368	SRC, CASP3, RAF1	97	16	16792	32.4588	0.998416	0.0540842	0.0499977
GOTERM_BP_DIRECT	GO:0050995~negative regulation of lipid catabolic process	3	3.0303	0.00368404	negative regulation of lipid catabolic process	2.43368	IL1B, APOA2, TNF	97	16	16792	32.4588	0.998416	0.0540842	0.0499977
GOTERM_BP_DIRECT	GO:0035994~response to muscle stretch	3	3.0303	0.00368404	response to muscle stretch	2.43368	JUN, RAF1, MAPK14	97	16	16792	32.4588	0.998416	0.0540842	0.0499977
GOTERM_BP_DIRECT	GO:0055093~response to hyperoxia	3	3.0303	0.00415975	response to hyperoxia	2.38093	POLB, CAT, SOD2	97	17	16792	30.5494	0.999312	0.0600586	0.0555207
GOTERM_BP_DIRECT	GO:0042523~positive regulation of tyrosine phosphorylation of Stat5 protein	3	3.0303	0.00415975	positive regulation of tyrosine phosphorylation of Stat5 protein	2.38093	IGF1, JAK2, IL2	97	17	16792	30.5494	0.999312	0.0600586	0.0555207
GOTERM_BP_DIRECT	GO:0045766~positive regulation of angiogenesis	5	5.05051	0.00427453	positive regulation of angiogenesis	2.36911	NOS3, IL1B, KDR, PGF, TGFBR2	97	115	16792	7.52667	0.999438	0.0612099	0.056585
GOTERM_BP_DIRECT	GO:0033189~response to vitamin A	3	3.0303	0.00466237	response to vitamin A	2.33139	CAT, PPARG, PPARD	97	18	16792	28.8522	0.999715	0.0662208	0.0612173
GOTERM_BP_DIRECT	GO:0030308~negative regulation of cell growth	5	5.05051	0.00511831	negative regulation of cell growth	2.29087	TGFB2, HNF4A, PPARG, TP53, PPARD	97	121	16792	7.15345	0.999872	0.0721104	0.0666619
GOTERM_BP_DIRECT	GO:0008284~positive regulation of cell proliferation	9	9.09091	0.00521446	positive regulation of cell proliferation	2.28279	AR, TGFB2, KDR, IGF1, HTR2A, F2, IL2, PGF, TGFBR2	97	466	16792	3.34339	0.999892	0.0728773	0.0673709
GOTERM_BP_DIRECT	GO:0018105~peptidyl-serine phosphorylation	5	5.05051	0.00573889	peptidyl-serine phosphorylation	2.24117	MAPK8, SRC, AKT2, MAPK14, TGFBR2	97	125	16792	6.92454	0.999957	0.0790557	0.0730824
GOTERM_BP_DIRECT	GO:0014911~positive regulation of smooth muscle cell migration	3	3.0303	0.00574703	positive regulation of smooth muscle cell migration	2.24056	SRC, CCL5, IGF1	97	20	16792	25.967	0.999958	0.0790557	0.0730824
GOTERM_BP_DIRECT	GO:0051384~response to glucocorticoid	4	4.0404	0.00612194	response to glucocorticoid	2.21311	CASP3, APOA2, PTGS2, TNF	97	65	16792	10.6531	0.999978	0.0835549	0.0772417
GOTERM_BP_DIRECT	GO:0045861~negative regulation of proteolysis	3	3.0303	0.00632846	negative regulation of proteolysis	2.1987	NR1H2, NR1H3, F2	97	21	16792	24.7305	0.999985	0.0843956	0.0780188
GOTERM_BP_DIRECT	GO:1900182~positive regulation of protein localization to nucleus	3	3.0303	0.00632846	positive regulation of protein localization to nucleus	2.1987	TGFB2, SRC, F2	97	21	16792	24.7305	0.999985	0.0843956	0.0780188
GOTERM_BP_DIRECT	GO:0035902~response to immobilization stress	3	3.0303	0.00632846	response to immobilization stress	2.1987	REN, PPARG, SOD2	97	21	16792	24.7305	0.999985	0.0843956	0.0780188
GOTERM_BP_DIRECT	GO:0006006~glucose metabolic process	4	4.0404	0.00665926	glucose metabolic process	2.17657	AKT2, MAPK14, TNF, PPARD	97	67	16792	10.3351	0.999991	0.0881342	0.081475
GOTERM_BP_DIRECT	GO:0035690~cellular response to drug	4	4.0404	0.00722382	cellular response to drug	2.14123	NOS2, IL1B, REN, TP53	97	69	16792	10.0356	0.999997	0.0948873	0.0877178
GOTERM_BP_DIRECT	GO:0007204~positive regulation of cytosolic calcium ion concentration	5	5.05051	0.00731438	positive regulation of cytosolic calcium ion concentration	2.13582	PTGER2, JAK2, ESR1, IL2, PIK3CG	97	134	16792	6.45946	0.999997	0.0951166	0.0879298
GOTERM_BP_DIRECT	GO:0043065~positive regulation of apoptotic process	7	7.07071	0.00748801	positive regulation of apoptotic process	2.12563	MAPK8, SRC, CTNNB1, RAC1, PTGS2, TNF, TP53	97	300	16792	4.03931	0.999998	0.0951166	0.0879298
GOTERM_BP_DIRECT	GO:0007265~Ras protein signal transduction	4	4.0404	0.00751641	Ras protein signal transduction	2.12399	JUN, IGF1, MAPK14, TP53	97	70	16792	9.89219	0.999998	0.0951166	0.0879298
GOTERM_BP_DIRECT	GO:0030855~epithelial cell differentiation	4	4.0404	0.00751641	epithelial cell differentiation	2.12399	LGALS3, PCNA, PPARG, CES1	97	70	16792	9.89219	0.999998	0.0951166	0.0879298
GOTERM_BP_DIRECT	GO:0098869~cellular oxidant detoxification	4	4.0404	0.00751641	cellular oxidant detoxification	2.12399	ALB, CAT, PTGS2, PTGS1	97	70	16792	9.89219	0.999998	0.0951166	0.0879298
GOTERM_BP_DIRECT	GO:0030316~osteoclast differentiation	3	3.0303	0.00756795	osteoclast differentiation	2.12102	CTNNB1, MAPK14, TNF	97	23	16792	22.58	0.999998	0.0951166	0.0879298
GOTERM_BP_DIRECT	GO:0071260~cellular response to mechanical stimulus	4	4.0404	0.00781594	cellular response to mechanical stimulus	2.10702	MAPK8, IL1B, RAC1, PTGS2	97	71	16792	9.75287	0.999999	0.0975318	0.0901625
GOTERM_BP_DIRECT	GO:0010629~negative regulation of gene expression	5	5.05051	0.00789697	negative regulation of gene expression	2.10254	TGFB2, NOS2, MIF, ESR1, TNF	97	137	16792	6.31801	0.999999	0.097844	0.0904511
GOTERM_BP_DIRECT	GO:0050729~positive regulation of inflammatory response	4	4.0404	0.00843594	positive regulation of inflammatory response	2.07387	FABP4, CCL5, JAK2, IL2	97	73	16792	9.48567	1	0.103786	0.0959439
GOTERM_BP_DIRECT	GO:0046686~response to cadmium ion	3	3.0303	0.00890761	response to cadmium ion	2.05024	PCNA, CAT, SOD2	97	25	16792	20.7736	1	0.106586	0.0985328
GOTERM_BP_DIRECT	GO:0042327~positive regulation of phosphorylation	3	3.0303	0.00890761	positive regulation of phosphorylation	2.05024	AR, CCL5, MIF	97	25	16792	20.7736	1	0.106586	0.0985328
GOTERM_BP_DIRECT	GO:0051090~regulation of sequence-specific DNA binding transcription factor activity	3	3.0303	0.00890761	regulation of sequence-specific DNA binding transcription factor activity	2.05024	JUN, MAPK8, MAPK14	97	25	16792	20.7736	1	0.106586	0.0985328
GOTERM_BP_DIRECT	GO:0050715~positive regulation of cytokine secretion	3	3.0303	0.00890761	positive regulation of cytokine secretion	2.05024	SRC, MIF, TNF	97	25	16792	20.7736	1	0.106586	0.0985328
GOTERM_BP_DIRECT	GO:0007623~circadian rhythm	4	4.0404	0.00908408	circadian rhythm	2.04172	F7, JUN, NOS2, TOP1	97	75	16792	9.23271	1	0.107958	0.0998013
GOTERM_BP_DIRECT	GO:0050999~regulation of nitric-oxide synthase activity	3	3.0303	0.00961425	regulation of nitric-oxide synthase activity	2.01708	HSP90AA1, NOS3, IL1B	97	26	16792	19.9746	1	0.112725	0.104208
GOTERM_BP_DIRECT	GO:0002053~positive regulation of mesenchymal cell proliferation	3	3.0303	0.00961425	positive regulation of mesenchymal cell proliferation	2.01708	STAT1, CTNNB1, TGFBR2	97	26	16792	19.9746	1	0.112725	0.104208
GOTERM_BP_DIRECT	GO:0014065~phosphatidylinositol 3-kinase signaling	3	3.0303	0.010345	phosphatidylinositol 3-kinase signaling	1.98527	IGF1, HTR2A, PIK3CG	97	27	16792	19.2348	1	0.119687	0.110644
GOTERM_BP_DIRECT	GO:0035987~endodermal cell differentiation	3	3.0303	0.010345	endodermal cell differentiation	1.98527	MMP2, MMP8, MMP9	97	27	16792	19.2348	1	0.119687	0.110644
GOTERM_BP_DIRECT	GO:0043388~positive regulation of DNA binding	3	3.0303	0.0110997	positive regulation of DNA binding	1.95469	IGF1, JAK2, MMP9	97	28	16792	18.5479	1	0.127573	0.117934
GOTERM_BP_DIRECT	GO:0043542~endothelial cell migration	3	3.0303	0.0118779	endothelial cell migration	1.92526	STAT1, NOS3, RHOA	97	29	16792	17.9083	1	0.135625	0.125377
GOTERM_BP_DIRECT	GO:0006919~activation of cysteine-type endopeptidase activity involved in apoptotic process	4	4.0404	0.0119631	activation of cysteine-type endopeptidase activity involved in apoptotic process	1.92216	CASP3, PPARG, JAK2, TNF	97	83	16792	8.34281	1	0.135711	0.125457
GOTERM_BP_DIRECT	GO:0051897~positive regulation of protein kinase B signaling	4	4.0404	0.0123556	positive regulation of protein kinase B signaling	1.90814	F7, SRC, TNF, PIK3CG	97	84	16792	8.2435	1	0.13926	0.128738
GOTERM_BP_DIRECT	GO:0046326~positive regulation of glucose import	3	3.0303	0.0126793	positive regulation of glucose import	1.8969	AKT2, IGF1, MAPK14	97	30	16792	17.3113	1	0.141037	0.130381
GOTERM_BP_DIRECT	GO:0045776~negative regulation of blood pressure	3	3.0303	0.0126793	negative regulation of blood pressure	1.8969	NOS2, NOS3, PPARA	97	30	16792	17.3113	1	0.141037	0.130381
GOTERM_BP_DIRECT	GO:0009636~response to toxic substance	4	4.0404	0.0127555	response to toxic substance	1.8943	CCL5, EPHX2, TTPA, CES1	97	85	16792	8.14651	1	0.141037	0.130381
GOTERM_BP_DIRECT	GO:0050873~brown fat cell differentiation	3	3.0303	0.014351	brown fat cell differentiation	1.84312	FABP4, ADRB2, PTGS2	97	32	16792	16.2294	1	0.15768	0.145766
GOTERM_BP_DIRECT	GO:0010718~positive regulation of epithelial to mesenchymal transition	3	3.0303	0.0152205	positive regulation of epithelial to mesenchymal transition	1.81757	TGFB2, CTNNB1, TGFBR2	97	33	16792	15.7376	1	0.166189	0.153632
GOTERM_BP_DIRECT	GO:0007155~cell adhesion	8	8.08081	0.01614	cell adhesion	1.7921	SELP, APP, CTNNB1, GP1BA, RAC1, ITGAL, SELE, IL2	97	459	16792	3.01723	1	0.173219	0.160131
GOTERM_BP_DIRECT	GO:0050918~positive chemotaxis	3	3.0303	0.0170259	positive chemotaxis	1.76889	LGALS3, CCL5, MIF	97	35	16792	14.8383	1	0.173219	0.160131
GOTERM_BP_DIRECT	GO:0055098~response to low-density lipoprotein particle	2	2.0202	0.0170542	response to low-density lipoprotein particle	1.76817	PPARG, SREBF2	97	3	16792	115.409	1	0.173219	0.160131
GOTERM_BP_DIRECT	GO:1904888~cranial skeletal system development	2	2.0202	0.0170542	cranial skeletal system development	1.76817	TGFB2, CTNNB1	97	3	16792	115.409	1	0.173219	0.160131
GOTERM_BP_DIRECT	GO:0010693~negative regulation of alkaline phosphatase activity	2	2.0202	0.0170542	negative regulation of alkaline phosphatase activity	1.76817	TGFB2, TNF	97	3	16792	115.409	1	0.173219	0.160131
GOTERM_BP_DIRECT	GO:0031281~positive regulation of cyclase activity	2	2.0202	0.0170542	positive regulation of cyclase activity	1.76817	MAPK8, MAPK14	97	3	16792	115.409	1	0.173219	0.160131
GOTERM_BP_DIRECT	GO:0045726~positive regulation of integrin biosynthetic process	2	2.0202	0.0170542	positive regulation of integrin biosynthetic process	1.76817	AR, TGFB2	97	3	16792	115.409	1	0.173219	0.160131
GOTERM_BP_DIRECT	GO:0003340~negative regulation of mesenchymal to epithelial transition involved in metanephros morphogenesis	2	2.0202	0.0170542	negative regulation of mesenchymal to epithelial transition involved in metanephros morphogenesis	1.76817	STAT1, CTNNB1	97	3	16792	115.409	1	0.173219	0.160131
GOTERM_BP_DIRECT	GO:0003274~endocardial cushion fusion	2	2.0202	0.0170542	endocardial cushion fusion	1.76817	TGFB2, TGFBR2	97	3	16792	115.409	1	0.173219	0.160131
GOTERM_BP_DIRECT	GO:0060559~positive regulation of calcidiol 1-monooxygenase activity	2	2.0202	0.0170542	positive regulation of calcidiol 1-monooxygenase activity	1.76817	IL1B, TNF	97	3	16792	115.409	1	0.173219	0.160131
GOTERM_BP_DIRECT	GO:0010641~positive regulation of platelet-derived growth factor receptor signaling pathway	2	2.0202	0.0170542	positive regulation of platelet-derived growth factor receptor signaling pathway	1.76817	F7, SRC	97	3	16792	115.409	1	0.173219	0.160131
GOTERM_BP_DIRECT	GO:0010871~negative regulation of receptor biosynthetic process	2	2.0202	0.0170542	negative regulation of receptor biosynthetic process	1.76817	PPARG, PPARA	97	3	16792	115.409	1	0.173219	0.160131
GOTERM_BP_DIRECT	GO:0000165~MAPK cascade	6	6.06061	0.017235	MAPK cascade	1.76359	CCL5, IL1B, JAK2, RAF1, TNF, IL2	97	262	16792	3.96443	1	0.174044	0.160893
GOTERM_BP_DIRECT	GO:0071456~cellular response to hypoxia	4	4.0404	0.0176433	cellular response to hypoxia	1.75342	SRC, PTGS2, TP53, PPARD	97	96	16792	7.21306	1	0.177143	0.163758
GOTERM_BP_DIRECT	GO:0048469~cell maturation	3	3.0303	0.0179611	cell maturation	1.74567	CTNNB1, REN, PPARG	97	36	16792	14.4261	1	0.179303	0.165755
GOTERM_BP_DIRECT	GO:0045597~positive regulation of cell differentiation	3	3.0303	0.0189176	positive regulation of cell differentiation	1.72313	AR, JUN, JAK2	97	37	16792	14.0362	1	0.187778	0.17359
GOTERM_BP_DIRECT	GO:0042157~lipoprotein metabolic process	3	3.0303	0.0198951	lipoprotein metabolic process	1.70125	ALB, APOA2, PPARA	97	38	16792	13.6668	1	0.195263	0.180509
GOTERM_BP_DIRECT	GO:0010811~positive regulation of cell-substrate adhesion	3	3.0303	0.0198951	positive regulation of cell-substrate adhesion	1.70125	ALOX15, RAC1, JAK2	97	38	16792	13.6668	1	0.195263	0.180509
GOTERM_BP_DIRECT	GO:0055088~lipid homeostasis	3	3.0303	0.0208935	lipid homeostasis	1.67999	HNF4A, NR1H3, PPARG	97	39	16792	13.3164	1	0.202783	0.187461
GOTERM_BP_DIRECT	GO:0032570~response to progesterone	3	3.0303	0.0208935	response to progesterone	1.67999	TGFB2, PTGER2, NR1H3	97	39	16792	13.3164	1	0.202783	0.187461
GOTERM_BP_DIRECT	GO:0043124~negative regulation of I-kappaB kinase/NF-kappaB signaling	3	3.0303	0.0219124	negative regulation of I-kappaB kinase/NF-kappaB signaling	1.65931	STAT1, NR1H4, ESR1	97	40	16792	12.9835	1	0.206316	0.190727
GOTERM_BP_DIRECT	GO:0038083~peptidyl-tyrosine autophosphorylation	3	3.0303	0.0219124	peptidyl-tyrosine autophosphorylation	1.65931	SRC, KDR, JAK2	97	40	16792	12.9835	1	0.206316	0.190727
GOTERM_BP_DIRECT	GO:0045471~response to ethanol	4	4.0404	0.0223169	response to ethanol	1.65137	POLB, CAT, HMGCR, IL2	97	105	16792	6.5948	1	0.206316	0.190727
GOTERM_BP_DIRECT	GO:0060742~epithelial cell differentiation involved in prostate gland development	2	2.0202	0.0226747	epithelial cell differentiation involved in prostate gland development	1.64446	AR, CTNNB1	97	4	16792	86.5567	1	0.206316	0.190727
GOTERM_BP_DIRECT	GO:0032369~negative regulation of lipid transport	2	2.0202	0.0226747	negative regulation of lipid transport	1.64446	NR1H2, NR1H3	97	4	16792	86.5567	1	0.206316	0.190727
GOTERM_BP_DIRECT	GO:1900015~regulation of cytokine production involved in inflammatory response	2	2.0202	0.0226747	regulation of cytokine production involved in inflammatory response	1.64446	NOS2, MAPK14	97	4	16792	86.5567	1	0.206316	0.190727
GOTERM_BP_DIRECT	GO:0045986~negative regulation of smooth muscle contraction	2	2.0202	0.0226747	negative regulation of smooth muscle contraction	1.64446	ADRB2, PTGS2	97	4	16792	86.5567	1	0.206316	0.190727
GOTERM_BP_DIRECT	GO:0030730~sequestering of triglyceride	2	2.0202	0.0226747	sequestering of triglyceride	1.64446	IL1B, TNF	97	4	16792	86.5567	1	0.206316	0.190727
GOTERM_BP_DIRECT	GO:0032376~positive regulation of cholesterol transport	2	2.0202	0.0226747	positive regulation of cholesterol transport	1.64446	NR1H2, NR1H3	97	4	16792	86.5567	1	0.206316	0.190727
GOTERM_BP_DIRECT	GO:0048550~negative regulation of pinocytosis	2	2.0202	0.0226747	negative regulation of pinocytosis	1.64446	NR1H2, NR1H3	97	4	16792	86.5567	1	0.206316	0.190727
GOTERM_BP_DIRECT	GO:0071677~positive regulation of mononuclear cell migration	2	2.0202	0.0226747	positive regulation of mononuclear cell migration	1.64446	LGALS3, TNF	97	4	16792	86.5567	1	0.206316	0.190727
GOTERM_BP_DIRECT	GO:0043415~positive regulation of skeletal muscle tissue regeneration	2	2.0202	0.0226747	positive regulation of skeletal muscle tissue regeneration	1.64446	TGFBR2, PPARD	97	4	16792	86.5567	1	0.206316	0.190727
GOTERM_BP_DIRECT	GO:0044255~cellular lipid metabolic process	3	3.0303	0.0229515	cellular lipid metabolic process	1.63919	NR1H2, NR1H3, PPARA	97	41	16792	12.6668	1	0.207753	0.192056
GOTERM_BP_DIRECT	GO:0000187~activation of MAPK activity	4	4.0404	0.0234384	activation of MAPK activity	1.63007	IL1B, IGF1, MAPK14, TNF	97	107	16792	6.47153	1	0.211066	0.195119
GOTERM_BP_DIRECT	GO:0097191~extrinsic apoptotic signaling pathway	3	3.0303	0.0240107	extrinsic apoptotic signaling pathway	1.6196	TGFB2, JAK2, TNF	97	42	16792	12.3652	1	0.215111	0.198858
GOTERM_BP_DIRECT	GO:0014823~response to activity	3	3.0303	0.0250896	response to activity	1.60051	CAT, SOD2, PPARD	97	43	16792	12.0777	1	0.223273	0.206403
GOTERM_BP_DIRECT	GO:0009615~response to virus	4	4.0404	0.0251773	response to virus	1.59899	SRC, CCL5, LCN2, TNF	97	110	16792	6.29503	1	0.223273	0.206403
GOTERM_BP_DIRECT	GO:0030198~extracellular matrix organization	5	5.05051	0.0260382	extracellular matrix organization	1.58439	APP, TTR, KDR, ITGAL, TNF	97	196	16792	4.41616	1	0.228752	0.211468
GOTERM_BP_DIRECT	GO:0034644~cellular response to UV	3	3.0303	0.0261879	cellular response to UV	1.5819	PCNA, PTGS2, TP53	97	44	16792	11.8032	1	0.228752	0.211468
GOTERM_BP_DIRECT	GO:0023014~signal transduction by protein phosphorylation	3	3.0303	0.0261879	signal transduction by protein phosphorylation	1.5819	TGFB2, KDR, TGFBR2	97	44	16792	11.8032	1	0.228752	0.211468
GOTERM_BP_DIRECT	GO:0060048~cardiac muscle contraction	3	3.0303	0.0273056	cardiac muscle contraction	1.56375	TNNT2, TNNI3, SCN5A	97	45	16792	11.5409	1	0.237327	0.219395
GOTERM_BP_DIRECT	GO:0033591~response to L-ascorbic acid	2	2.0202	0.0282634	response to L-ascorbic acid	1.54878	CAT, SOD2	97	5	16792	69.2454	1	0.239238	0.221162
GOTERM_BP_DIRECT	GO:0050996~positive regulation of lipid catabolic process	2	2.0202	0.0282634	positive regulation of lipid catabolic process	1.54878	IL1B, APOA2	97	5	16792	69.2454	1	0.239238	0.221162
GOTERM_BP_DIRECT	GO:0010891~negative regulation of sequestering of triglyceride	2	2.0202	0.0282634	negative regulation of sequestering of triglyceride	1.54878	PPARG, PPARA	97	5	16792	69.2454	1	0.239238	0.221162
GOTERM_BP_DIRECT	GO:2000343~positive regulation of chemokine (C-X-C motif) ligand 2 production	2	2.0202	0.0282634	positive regulation of chemokine (C-X-C motif) ligand 2 production	1.54878	MIF, TNF	97	5	16792	69.2454	1	0.239238	0.221162
GOTERM_BP_DIRECT	GO:1905007~positive regulation of epithelial to mesenchymal transition involved in endocardial cushion formation	2	2.0202	0.0282634	positive regulation of epithelial to mesenchymal transition involved in endocardial cushion formation	1.54878	TGFB2, TGFBR2	97	5	16792	69.2454	1	0.239238	0.221162
GOTERM_BP_DIRECT	GO:0051591~response to cAMP	3	3.0303	0.0284422	response to cAMP	1.54604	JUN, STAT1, REN	97	46	16792	11.29	1	0.239238	0.221162
GOTERM_BP_DIRECT	GO:0016032~viral process	6	6.06061	0.028484	viral process	1.5454	MMP1, APOA2, KDR, TOP1, TP53, RHOA	97	299	16792	3.47385	1	0.239238	0.221162
GOTERM_BP_DIRECT	GO:0016925~protein sumoylation	4	4.0404	0.0294984	protein sumoylation	1.5302	PCNA, PARP1, TOP1, TP53	97	117	16792	5.91841	1	0.245056	0.22654
GOTERM_BP_DIRECT	GO:0045600~positive regulation of fat cell differentiation	3	3.0303	0.0295975	positive regulation of fat cell differentiation	1.52875	PPARG, HTR2A, PPARD	97	47	16792	11.0498	1	0.245056	0.22654
GOTERM_BP_DIRECT	GO:0008630~intrinsic apoptotic signaling pathway in response to DNA damage	3	3.0303	0.0295975	intrinsic apoptotic signaling pathway in response to DNA damage	1.52875	POLB, SOD2, TNF	97	47	16792	11.0498	1	0.245056	0.22654
GOTERM_BP_DIRECT	GO:0009408~response to heat	3	3.0303	0.0307713	response to heat	1.51185	HSP90AA1, NOS3, IGF1	97	48	16792	10.8196	1	0.253573	0.234414
GOTERM_BP_DIRECT	GO:0007157~heterophilic cell-cell adhesion via plasma membrane cell adhesion molecules	3	3.0303	0.0331735	heterophilic cell-cell adhesion via plasma membrane cell adhesion molecules	1.47921	SELP, ITGAL, SELE	97	50	16792	10.3868	1	0.2665	0.246364
GOTERM_BP_DIRECT	GO:0010742~macrophage derived foam cell differentiation	2	2.0202	0.0338205	macrophage derived foam cell differentiation	1.47082	STAT1, PPARG	97	6	16792	57.7045	1	0.2665	0.246364
GOTERM_BP_DIRECT	GO:0002740~negative regulation of cytokine secretion involved in immune response	2	2.0202	0.0338205	negative regulation of cytokine secretion involved in immune response	1.47082	APOA2, TNF	97	6	16792	57.7045	1	0.2665	0.246364
GOTERM_BP_DIRECT	GO:0010042~response to manganese ion	2	2.0202	0.0338205	response to manganese ion	1.47082	SOD2, PTGS2	97	6	16792	57.7045	1	0.2665	0.246364
GOTERM_BP_DIRECT	GO:0090336~positive regulation of brown fat cell differentiation	2	2.0202	0.0338205	positive regulation of brown fat cell differentiation	1.47082	MAPK14, PTGS2	97	6	16792	57.7045	1	0.2665	0.246364
GOTERM_BP_DIRECT	GO:0060440~trachea formation	2	2.0202	0.0338205	trachea formation	1.47082	CTNNB1, TGFBR2	97	6	16792	57.7045	1	0.2665	0.246364
GOTERM_BP_DIRECT	GO:0016098~monoterpenoid metabolic process	2	2.0202	0.0338205	monoterpenoid metabolic process	1.47082	CYP2C9, CYP2C19	97	6	16792	57.7045	1	0.2665	0.246364
GOTERM_BP_DIRECT	GO:2000189~positive regulation of cholesterol homeostasis	2	2.0202	0.0338205	positive regulation of cholesterol homeostasis	1.47082	HNF4A, NR1H3	97	6	16792	57.7045	1	0.2665	0.246364
GOTERM_BP_DIRECT	GO:0046321~positive regulation of fatty acid oxidation	2	2.0202	0.0338205	positive regulation of fatty acid oxidation	1.47082	PPARG, PPARA	97	6	16792	57.7045	1	0.2665	0.246364
GOTERM_BP_DIRECT	GO:0042981~regulation of apoptotic process	5	5.05051	0.0338655	regulation of apoptotic process	1.47024	STAT1, JAK2, RAF1, ESR1, TP53	97	213	16792	4.06369	1	0.2665	0.246364
GOTERM_BP_DIRECT	GO:0071277~cellular response to calcium ion	3	3.0303	0.0344013	cellular response to calcium ion	1.46343	JUN, ALOX15, SCN5A	97	51	16792	10.1831	1	0.269502	0.249139
GOTERM_BP_DIRECT	GO:0007435~salivary gland morphogenesis	2	2.0202	0.0393461	salivary gland morphogenesis	1.4051	POLB, TGFB2	97	7	16792	49.461	1	0.303882	0.280921
GOTERM_BP_DIRECT	GO:1903140~regulation of establishment of endothelial barrier	2	2.0202	0.0393461	regulation of establishment of endothelial barrier	1.4051	IL1B, TNF	97	7	16792	49.461	1	0.303882	0.280921
GOTERM_BP_DIRECT	GO:2000144~positive regulation of DNA-templated transcription, initiation	2	2.0202	0.0393461	positive regulation of DNA-templated transcription, initiation	1.4051	JUN, CTNNB1	97	7	16792	49.461	1	0.303882	0.280921
GOTERM_BP_DIRECT	GO:0050829~defense response to Gram-negative bacterium	3	3.0303	0.0394855	defense response to Gram-negative bacterium	1.40356	SELP, APP, NOS2	97	55	16792	9.44255	1	0.303882	0.280921
GOTERM_BP_DIRECT	GO:0051092~positive regulation of NF-kappaB transcription factor activity	4	4.0404	0.0407479	positive regulation of NF-kappaB transcription factor activity	1.3899	AR, IL1B, CAT, TNF	97	133	16792	5.20642	1	0.309892	0.286477
GOTERM_BP_DIRECT	GO:0050680~negative regulation of epithelial cell proliferation	3	3.0303	0.0407986	negative regulation of epithelial cell proliferation	1.38935	AR, TGFB2, PPARD	97	56	16792	9.27393	1	0.309892	0.286477
GOTERM_BP_DIRECT	GO:0001570~vasculogenesis	3	3.0303	0.0407986	vasculogenesis	1.38935	KDR, TNNI3, TGFBR2	97	56	16792	9.27393	1	0.309892	0.286477
GOTERM_BP_DIRECT	GO:0090181~regulation of cholesterol metabolic process	2	2.0202	0.0448405	regulation of cholesterol metabolic process	1.34833	EPHX2, NR1H4	97	8	16792	43.2784	1	0.329144	0.304275
GOTERM_BP_DIRECT	GO:1904948~midbrain dopaminergic neuron differentiation	2	2.0202	0.0448405	midbrain dopaminergic neuron differentiation	1.34833	CTNNB1, RAC1	97	8	16792	43.2784	1	0.329144	0.304275
GOTERM_BP_DIRECT	GO:0006527~arginine catabolic process	2	2.0202	0.0448405	arginine catabolic process	1.34833	NOS2, NOS3	97	8	16792	43.2784	1	0.329144	0.304275
GOTERM_BP_DIRECT	GO:0070723~response to cholesterol	2	2.0202	0.0448405	response to cholesterol	1.34833	F7, TGFBR2	97	8	16792	43.2784	1	0.329144	0.304275
GOTERM_BP_DIRECT	GO:0032966~negative regulation of collagen biosynthetic process	2	2.0202	0.0448405	negative regulation of collagen biosynthetic process	1.34833	PPARG, PPARD	97	8	16792	43.2784	1	0.329144	0.304275
GOTERM_BP_DIRECT	GO:0071550~death-inducing signaling complex assembly	2	2.0202	0.0448405	death-inducing signaling complex assembly	1.34833	RAF1, TNF	97	8	16792	43.2784	1	0.329144	0.304275
GOTERM_BP_DIRECT	GO:0010544~negative regulation of platelet activation	2	2.0202	0.0448405	negative regulation of platelet activation	1.34833	NOS3, F2	97	8	16792	43.2784	1	0.329144	0.304275
GOTERM_BP_DIRECT	GO:0042129~regulation of T cell proliferation	2	2.0202	0.0448405	regulation of T cell proliferation	1.34833	LGALS3, CTNNB1	97	8	16792	43.2784	1	0.329144	0.304275
GOTERM_BP_DIRECT	GO:0050679~positive regulation of epithelial cell proliferation	3	3.0303	0.0462125	positive regulation of epithelial cell proliferation	1.33524	CCL5, IGF1, SCN5A	97	60	16792	8.65567	1	0.337796	0.312273
GOTERM_BP_DIRECT	GO:0006468~protein phosphorylation	7	7.07071	0.0466209	protein phosphorylation	1.33142	APP, TGFB2, MAPK8, JAK2, RAF1, PIK3CG, TGFBR2	97	456	16792	2.65744	1	0.339361	0.31372
GOTERM_BP_DIRECT	GO:0000902~cell morphogenesis	3	3.0303	0.0490132	cell morphogenesis	1.30969	TGFB2, GP1BA, MAPK14	97	62	16792	8.37645	1	0.349651	0.323232
GOTERM_BP_DIRECT	GO:0060395~SMAD protein signal transduction	3	3.0303	0.0490132	SMAD protein signal transduction	1.30969	TGFB2, JUN, HNF4A	97	62	16792	8.37645	1	0.349651	0.323232
GOTERM_BP_DIRECT	GO:1902894~negative regulation of pri-miRNA transcription from RNA polymerase II promoter	2	2.0202	0.0503037	negative regulation of pri-miRNA transcription from RNA polymerase II promoter	1.2984	PPARA, PPARD	97	9	16792	38.4696	1	0.349651	0.323232
GOTERM_BP_DIRECT	GO:0010469~regulation of receptor activity	2	2.0202	0.0503037	regulation of receptor activity	1.2984	PLAU, PDE4D	97	9	16792	38.4696	1	0.349651	0.323232
GOTERM_BP_DIRECT	GO:0007184~SMAD protein import into nucleus	2	2.0202	0.0503037	SMAD protein import into nucleus	1.2984	TGFB2, JUN	97	9	16792	38.4696	1	0.349651	0.323232
GOTERM_BP_DIRECT	GO:0050778~positive regulation of immune response	2	2.0202	0.0503037	positive regulation of immune response	1.2984	TGFB2, ELANE	97	9	16792	38.4696	1	0.349651	0.323232
GOTERM_BP_DIRECT	GO:0048245~eosinophil chemotaxis	2	2.0202	0.0503037	eosinophil chemotaxis	1.2984	LGALS3, CCL5	97	9	16792	38.4696	1	0.349651	0.323232
GOTERM_BP_DIRECT	GO:0009651~response to salt stress	2	2.0202	0.0503037	response to salt stress	1.2984	HSP90AA1, TNF	97	9	16792	38.4696	1	0.349651	0.323232
GOTERM_BP_DIRECT	GO:0032000~positive regulation of fatty acid beta-oxidation	2	2.0202	0.0503037	positive regulation of fatty acid beta-oxidation	1.2984	AKT2, PPARA	97	9	16792	38.4696	1	0.349651	0.323232
GOTERM_BP_DIRECT	GO:0010907~positive regulation of glucose metabolic process	2	2.0202	0.0503037	positive regulation of glucose metabolic process	1.2984	SRC, AKT2	97	9	16792	38.4696	1	0.349651	0.323232
GOTERM_BP_DIRECT	GO:0009611~response to wounding	3	3.0303	0.0504362	response to wounding	1.29726	TGFB2, RAC1, F2	97	63	16792	8.2435	1	0.349651	0.323232
GOTERM_BP_DIRECT	GO:0072659~protein localization to plasma membrane	3	3.0303	0.0504362	protein localization to plasma membrane	1.29726	AKT2, RAC1, TNF	97	63	16792	8.2435	1	0.349651	0.323232
GOTERM_BP_DIRECT	GO:0043267~negative regulation of potassium ion transport	2	2.0202	0.055736	negative regulation of potassium ion transport	1.25386	NOS3, HTR2A	97	10	16792	34.6227	1	0.368829	0.340961
GOTERM_BP_DIRECT	GO:0048643~positive regulation of skeletal muscle tissue development	2	2.0202	0.055736	positive regulation of skeletal muscle tissue development	1.25386	CTNNB1, HMGCR	97	10	16792	34.6227	1	0.368829	0.340961
GOTERM_BP_DIRECT	GO:0045723~positive regulation of fatty acid biosynthetic process	2	2.0202	0.055736	positive regulation of fatty acid biosynthetic process	1.25386	NR1H2, NR1H3	97	10	16792	34.6227	1	0.368829	0.340961
GOTERM_BP_DIRECT	GO:0045080~positive regulation of chemokine biosynthetic process	2	2.0202	0.055736	positive regulation of chemokine biosynthetic process	1.25386	IL1B, TNF	97	10	16792	34.6227	1	0.368829	0.340961
GOTERM_BP_DIRECT	GO:0033148~positive regulation of intracellular estrogen receptor signaling pathway	2	2.0202	0.055736	positive regulation of intracellular estrogen receptor signaling pathway	1.25386	AR, PARP1	97	10	16792	34.6227	1	0.368829	0.340961
GOTERM_BP_DIRECT	GO:0051006~positive regulation of lipoprotein lipase activity	2	2.0202	0.055736	positive regulation of lipoprotein lipase activity	1.25386	NR1H2, NR1H3	97	10	16792	34.6227	1	0.368829	0.340961
GOTERM_BP_DIRECT	GO:0003149~membranous septum morphogenesis	2	2.0202	0.055736	membranous septum morphogenesis	1.25386	TGFB2, TGFBR2	97	10	16792	34.6227	1	0.368829	0.340961
GOTERM_BP_DIRECT	GO:0032780~negative regulation of ATPase activity	2	2.0202	0.055736	negative regulation of ATPase activity	1.25386	TNNT2, TNNI3	97	10	16792	34.6227	1	0.368829	0.340961
GOTERM_BP_DIRECT	GO:0051901~positive regulation of mitochondrial depolarization	2	2.0202	0.055736	positive regulation of mitochondrial depolarization	1.25386	PARP1, KDR	97	10	16792	34.6227	1	0.368829	0.340961
GOTERM_BP_DIRECT	GO:0071803~positive regulation of podosome assembly	2	2.0202	0.055736	positive regulation of podosome assembly	1.25386	SRC, TNF	97	10	16792	34.6227	1	0.368829	0.340961
GOTERM_BP_DIRECT	GO:0019371~cyclooxygenase pathway	2	2.0202	0.055736	cyclooxygenase pathway	1.25386	PTGS2, PTGS1	97	10	16792	34.6227	1	0.368829	0.340961
GOTERM_BP_DIRECT	GO:0051918~negative regulation of fibrinolysis	2	2.0202	0.055736	negative regulation of fibrinolysis	1.25386	PLG, F2	97	10	16792	34.6227	1	0.368829	0.340961
GOTERM_BP_DIRECT	GO:0018108~peptidyl-tyrosine phosphorylation	4	4.0404	0.0574167	peptidyl-tyrosine phosphorylation	1.24096	HSP90AA1, SRC, KDR, JAK2	97	153	16792	4.52584	1	0.378517	0.349917
GOTERM_BP_DIRECT	GO:0001938~positive regulation of endothelial cell proliferation	3	3.0303	0.0592782	positive regulation of endothelial cell proliferation	1.2271	JUN, KDR, PGF	97	69	16792	7.52667	1	0.388391	0.359045
GOTERM_BP_DIRECT	GO:0033138~positive regulation of peptidyl-serine phosphorylation	3	3.0303	0.0608006	positive regulation of peptidyl-serine phosphorylation	1.21609	MIF, RAF1, TNF	97	70	16792	7.41915	1	0.388391	0.359045
GOTERM_BP_DIRECT	GO:0033628~regulation of cell adhesion mediated by integrin	2	2.0202	0.0611376	regulation of cell adhesion mediated by integrin	1.21369	PLAU, PIK3CG	97	11	16792	31.4752	1	0.388391	0.359045
GOTERM_BP_DIRECT	GO:0003181~atrioventricular valve morphogenesis	2	2.0202	0.0611376	atrioventricular valve morphogenesis	1.21369	TGFB2, TGFBR2	97	11	16792	31.4752	1	0.388391	0.359045
GOTERM_BP_DIRECT	GO:0002523~leukocyte migration involved in inflammatory response	2	2.0202	0.0611376	leukocyte migration involved in inflammatory response	1.21369	SELE, ELANE	97	11	16792	31.4752	1	0.388391	0.359045
GOTERM_BP_DIRECT	GO:0017187~peptidyl-glutamic acid carboxylation	2	2.0202	0.0611376	peptidyl-glutamic acid carboxylation	1.21369	F7, F2	97	11	16792	31.4752	1	0.388391	0.359045
GOTERM_BP_DIRECT	GO:0010867~positive regulation of triglyceride biosynthetic process	2	2.0202	0.0611376	positive regulation of triglyceride biosynthetic process	1.21369	NR1H2, NR1H3	97	11	16792	31.4752	1	0.388391	0.359045
GOTERM_BP_DIRECT	GO:0050927~positive regulation of positive chemotaxis	2	2.0202	0.0611376	positive regulation of positive chemotaxis	1.21369	F7, KDR	97	11	16792	31.4752	1	0.388391	0.359045
GOTERM_BP_DIRECT	GO:0002003~angiotensin maturation	2	2.0202	0.0611376	angiotensin maturation	1.21369	MME, REN	97	11	16792	31.4752	1	0.388391	0.359045
GOTERM_BP_DIRECT	GO:0031284~positive regulation of guanylate cyclase activity	2	2.0202	0.0611376	positive regulation of guanylate cyclase activity	1.21369	NOS2, NOS3	97	11	16792	31.4752	1	0.388391	0.359045
GOTERM_BP_DIRECT	GO:0090399~replicative senescence	2	2.0202	0.0665086	replicative senescence	1.17712	MME, TP53	97	12	16792	28.8522	1	0.41349	0.382247
GOTERM_BP_DIRECT	GO:0070989~oxidative demethylation	2	2.0202	0.0665086	oxidative demethylation	1.17712	CYP2C9, CYP2C8	97	12	16792	28.8522	1	0.41349	0.382247
GOTERM_BP_DIRECT	GO:0019430~removal of superoxide radicals	2	2.0202	0.0665086	removal of superoxide radicals	1.17712	NOS3, SOD2	97	12	16792	28.8522	1	0.41349	0.382247
GOTERM_BP_DIRECT	GO:0015908~fatty acid transport	2	2.0202	0.0665086	fatty acid transport	1.17712	PPARA, PPARD	97	12	16792	28.8522	1	0.41349	0.382247
GOTERM_BP_DIRECT	GO:0086004~regulation of cardiac muscle cell contraction	2	2.0202	0.0665086	regulation of cardiac muscle cell contraction	1.17712	PDE4D, SCN5A	97	12	16792	28.8522	1	0.41349	0.382247
GOTERM_BP_DIRECT	GO:0071498~cellular response to fluid shear stress	2	2.0202	0.0665086	cellular response to fluid shear stress	1.17712	SRC, PTGS2	97	12	16792	28.8522	1	0.41349	0.382247
GOTERM_BP_DIRECT	GO:0030334~regulation of cell migration	3	3.0303	0.0670221	regulation of cell migration	1.17378	AKT2, RAC1, RHOA	97	74	16792	7.01811	1	0.415204	0.383832
GOTERM_BP_DIRECT	GO:0008152~metabolic process	4	4.0404	0.0717184	metabolic process	1.14437	GSTM1, EPHX2, UGT2B7, CES1	97	168	16792	4.12175	1	0.422628	0.390695
GOTERM_BP_DIRECT	GO:0050435~beta-amyloid metabolic process	2	2.0202	0.0718492	beta-amyloid metabolic process	1.14358	MME, REN	97	13	16792	26.6328	1	0.422628	0.390695
GOTERM_BP_DIRECT	GO:0010288~response to lead ion	2	2.0202	0.0718492	response to lead ion	1.14358	APP, CAT	97	13	16792	26.6328	1	0.422628	0.390695
GOTERM_BP_DIRECT	GO:0046628~positive regulation of insulin receptor signaling pathway	2	2.0202	0.0718492	positive regulation of insulin receptor signaling pathway	1.14358	SRC, NR1H4	97	13	16792	26.6328	1	0.422628	0.390695
GOTERM_BP_DIRECT	GO:0043568~positive regulation of insulin-like growth factor receptor signaling pathway	2	2.0202	0.0718492	positive regulation of insulin-like growth factor receptor signaling pathway	1.14358	AR, IGF1	97	13	16792	26.6328	1	0.422628	0.390695
GOTERM_BP_DIRECT	GO:0043922~negative regulation by host of viral transcription	2	2.0202	0.0718492	negative regulation by host of viral transcription	1.14358	JUN, CCL5	97	13	16792	26.6328	1	0.422628	0.390695
GOTERM_BP_DIRECT	GO:0001878~response to yeast	2	2.0202	0.0718492	response to yeast	1.14358	APP, ELANE	97	13	16792	26.6328	1	0.422628	0.390695
GOTERM_BP_DIRECT	GO:0048246~macrophage chemotaxis	2	2.0202	0.0718492	macrophage chemotaxis	1.14358	LGALS3, CCL5	97	13	16792	26.6328	1	0.422628	0.390695
GOTERM_BP_DIRECT	GO:0060389~pathway-restricted SMAD protein phosphorylation	2	2.0202	0.0718492	pathway-restricted SMAD protein phosphorylation	1.14358	TGFB2, TGFBR2	97	13	16792	26.6328	1	0.422628	0.390695
GOTERM_BP_DIRECT	GO:0050872~white fat cell differentiation	2	2.0202	0.0718492	white fat cell differentiation	1.14358	FABP4, PPARG	97	13	16792	26.6328	1	0.422628	0.390695
GOTERM_BP_DIRECT	GO:0006809~nitric oxide biosynthetic process	2	2.0202	0.0718492	nitric oxide biosynthetic process	1.14358	NOS2, NOS3	97	13	16792	26.6328	1	0.422628	0.390695
GOTERM_BP_DIRECT	GO:0051770~positive regulation of nitric-oxide synthase biosynthetic process	2	2.0202	0.0718492	positive regulation of nitric-oxide synthase biosynthetic process	1.14358	KDR, JAK2	97	13	16792	26.6328	1	0.422628	0.390695
GOTERM_BP_DIRECT	GO:2001275~positive regulation of glucose import in response to insulin stimulus	2	2.0202	0.0718492	positive regulation of glucose import in response to insulin stimulus	1.14358	AKT2, NR1H4	97	13	16792	26.6328	1	0.422628	0.390695
GOTERM_BP_DIRECT	GO:0051926~negative regulation of calcium ion transport	2	2.0202	0.0718492	negative regulation of calcium ion transport	1.14358	NOS3, PTGS2	97	13	16792	26.6328	1	0.422628	0.390695
GOTERM_BP_DIRECT	GO:0060334~regulation of interferon-gamma-mediated signaling pathway	2	2.0202	0.0718492	regulation of interferon-gamma-mediated signaling pathway	1.14358	STAT1, JAK2	97	13	16792	26.6328	1	0.422628	0.390695
GOTERM_BP_DIRECT	GO:0007166~cell surface receptor signaling pathway	5	5.05051	0.0721253	cell surface receptor signaling pathway	1.14191	GP1BA, ADRB2, MIF, F2, MAPK14	97	274	16792	3.159	1	0.422828	0.39088
GOTERM_BP_DIRECT	GO:0003382~epithelial cell morphogenesis	2	2.0202	0.0771596	epithelial cell morphogenesis	1.11261	AR, RAC1	97	14	16792	24.7305	1	0.44196	0.408566
GOTERM_BP_DIRECT	GO:0045821~positive regulation of glycolytic process	2	2.0202	0.0771596	positive regulation of glycolytic process	1.11261	IGF1, HTR2A	97	14	16792	24.7305	1	0.44196	0.408566
GOTERM_BP_DIRECT	GO:0008299~isoprenoid biosynthetic process	2	2.0202	0.0771596	isoprenoid biosynthetic process	1.11261	HMGCR, FDFT1	97	14	16792	24.7305	1	0.44196	0.408566
GOTERM_BP_DIRECT	GO:0030194~positive regulation of blood coagulation	2	2.0202	0.0771596	positive regulation of blood coagulation	1.11261	F7, F2	97	14	16792	24.7305	1	0.44196	0.408566
GOTERM_BP_DIRECT	GO:0019395~fatty acid oxidation	2	2.0202	0.0771596	fatty acid oxidation	1.11261	PPARG, MAPK14	97	14	16792	24.7305	1	0.44196	0.408566
GOTERM_BP_DIRECT	GO:0010875~positive regulation of cholesterol efflux	2	2.0202	0.0771596	positive regulation of cholesterol efflux	1.11261	NR1H2, NR1H3	97	14	16792	24.7305	1	0.44196	0.408566
GOTERM_BP_DIRECT	GO:0031103~axon regeneration	2	2.0202	0.0771596	axon regeneration	1.11261	JUN, JAK2	97	14	16792	24.7305	1	0.44196	0.408566
GOTERM_BP_DIRECT	GO:0035556~intracellular signal transduction	6	6.06061	0.0812172	intracellular signal transduction	1.09035	SRC, AKT2, RAC1, JAK2, RAF1, MAPK14	97	403	16792	2.57737	1	0.45433	0.420001
GOTERM_BP_DIRECT	GO:0045445~myoblast differentiation	2	2.0202	0.0824399	myoblast differentiation	1.08386	HMGCR, IGF1	97	15	16792	23.0818	1	0.45433	0.420001
GOTERM_BP_DIRECT	GO:2000679~positive regulation of transcription regulatory region DNA binding	2	2.0202	0.0824399	positive regulation of transcription regulatory region DNA binding	1.08386	PARP1, IGF1	97	15	16792	23.0818	1	0.45433	0.420001
GOTERM_BP_DIRECT	GO:0032270~positive regulation of cellular protein metabolic process	2	2.0202	0.0824399	positive regulation of cellular protein metabolic process	1.08386	NR1H2, NR1H3	97	15	16792	23.0818	1	0.45433	0.420001
GOTERM_BP_DIRECT	GO:0045725~positive regulation of glycogen biosynthetic process	2	2.0202	0.0824399	positive regulation of glycogen biosynthetic process	1.08386	AKT2, IGF1	97	15	16792	23.0818	1	0.45433	0.420001
GOTERM_BP_DIRECT	GO:0008631~intrinsic apoptotic signaling pathway in response to oxidative stress	2	2.0202	0.0824399	intrinsic apoptotic signaling pathway in response to oxidative stress	1.08386	JAK2, SOD2	97	15	16792	23.0818	1	0.45433	0.420001
GOTERM_BP_DIRECT	GO:0032874~positive regulation of stress-activated MAPK cascade	2	2.0202	0.0824399	positive regulation of stress-activated MAPK cascade	1.08386	TGFB2, HMGCR	97	15	16792	23.0818	1	0.45433	0.420001
GOTERM_BP_DIRECT	GO:0043149~stress fiber assembly	2	2.0202	0.0824399	stress fiber assembly	1.08386	SRC, RHOA	97	15	16792	23.0818	1	0.45433	0.420001
GOTERM_BP_DIRECT	GO:0051044~positive regulation of membrane protein ectodomain proteolysis	2	2.0202	0.0824399	positive regulation of membrane protein ectodomain proteolysis	1.08386	IL1B, TNF	97	15	16792	23.0818	1	0.45433	0.420001
GOTERM_BP_DIRECT	GO:0043277~apoptotic cell clearance	2	2.0202	0.0824399	apoptotic cell clearance	1.08386	ALOX15, NR1H3	97	15	16792	23.0818	1	0.45433	0.420001
GOTERM_BP_DIRECT	GO:0043122~regulation of I-kappaB kinase/NF-kappaB signaling	2	2.0202	0.0824399	regulation of I-kappaB kinase/NF-kappaB signaling	1.08386	IL1B, TNF	97	15	16792	23.0818	1	0.45433	0.420001
GOTERM_BP_DIRECT	GO:0030330~DNA damage response, signal transduction by p53 class mediator	2	2.0202	0.0824399	DNA damage response, signal transduction by p53 class mediator	1.08386	MIF, TP53	97	15	16792	23.0818	1	0.45433	0.420001
GOTERM_BP_DIRECT	GO:0030307~positive regulation of cell growth	3	3.0303	0.0834313	positive regulation of cell growth	1.07867	TGFB2, F2, IL2	97	84	16792	6.18262	1	0.458347	0.423715
GOTERM_BP_DIRECT	GO:0001822~kidney development	3	3.0303	0.0868479	kidney development	1.06124	TGFB2, MME, REN	97	86	16792	6.03884	1	0.469923	0.434416
GOTERM_BP_DIRECT	GO:0010592~positive regulation of lamellipodium assembly	2	2.0202	0.0876903	positive regulation of lamellipodium assembly	1.05705	HSP90AA1, RAC1	97	16	16792	21.6392	1	0.469923	0.434416
GOTERM_BP_DIRECT	GO:0048566~embryonic digestive tract development	2	2.0202	0.0876903	embryonic digestive tract development	1.05705	TGFB2, TNF	97	16	16792	21.6392	1	0.469923	0.434416
GOTERM_BP_DIRECT	GO:0035162~embryonic hemopoiesis	2	2.0202	0.0876903	embryonic hemopoiesis	1.05705	KDR, TGFBR2	97	16	16792	21.6392	1	0.469923	0.434416
GOTERM_BP_DIRECT	GO:0044130~negative regulation of growth of symbiont in host	2	2.0202	0.0876903	negative regulation of growth of symbiont in host	1.05705	TNF, ELANE	97	16	16792	21.6392	1	0.469923	0.434416
GOTERM_BP_DIRECT	GO:0008209~androgen metabolic process	2	2.0202	0.0876903	androgen metabolic process	1.05705	ESR1, UGT2B7	97	16	16792	21.6392	1	0.469923	0.434416
GOTERM_BP_DIRECT	GO:0010613~positive regulation of cardiac muscle hypertrophy	2	2.0202	0.0876903	positive regulation of cardiac muscle hypertrophy	1.05705	PARP1, IGF1	97	16	16792	21.6392	1	0.469923	0.434416
GOTERM_BP_DIRECT	GO:0006940~regulation of smooth muscle contraction	2	2.0202	0.0876903	regulation of smooth muscle contraction	1.05705	TNNI3, ADRB2	97	16	16792	21.6392	1	0.469923	0.434416
GOTERM_BP_DIRECT	GO:0006898~receptor-mediated endocytosis	4	4.0404	0.0907648	receptor-mediated endocytosis	1.04208	HSP90AA1, ALB, ADRB2, TGFBR2	97	186	16792	3.72287	1	0.484912	0.448273
GOTERM_BP_DIRECT	GO:0001701~in utero embryonic development	4	4.0404	0.0918797	in utero embryonic development	1.03678	AR, NOS3, CTNNB1, TGFBR2	97	187	16792	3.70296	1	0.485974	0.449255
GOTERM_BP_DIRECT	GO:0060749~mammary gland alveolus development	2	2.0202	0.0929109	mammary gland alveolus development	1.03193	AR, ESR1	97	17	16792	20.3663	1	0.485974	0.449255
GOTERM_BP_DIRECT	GO:0070542~response to fatty acid	2	2.0202	0.0929109	response to fatty acid	1.03193	CAT, PTGS2	97	17	16792	20.3663	1	0.485974	0.449255
GOTERM_BP_DIRECT	GO:0030224~monocyte differentiation	2	2.0202	0.0929109	monocyte differentiation	1.03193	JUN, PPARG	97	17	16792	20.3663	1	0.485974	0.449255
GOTERM_BP_DIRECT	GO:0030193~regulation of blood coagulation	2	2.0202	0.0929109	regulation of blood coagulation	1.03193	GP1BA, F2	97	17	16792	20.3663	1	0.485974	0.449255
GOTERM_BP_DIRECT	GO:0071380~cellular response to prostaglandin E stimulus	2	2.0202	0.0929109	cellular response to prostaglandin E stimulus	1.03193	PTGER2, PPARG	97	17	16792	20.3663	1	0.485974	0.449255
GOTERM_BP_DIRECT	GO:0002407~dendritic cell chemotaxis	2	2.0202	0.0929109	dendritic cell chemotaxis	1.03193	CCL5, PIK3CG	97	17	16792	20.3663	1	0.485974	0.449255
GOTERM_BP_DIRECT	GO:0007160~cell-matrix adhesion	3	3.0303	0.0938047	cell-matrix adhesion	1.02778	CTNNB1, RAC1, ITGAL	97	90	16792	5.77045	1	0.489184	0.452222
GOTERM_BP_DIRECT	GO:0007597~blood coagulation, intrinsic pathway	2	2.0202	0.098102	blood coagulation, intrinsic pathway	1.00832	GP1BA, F2	97	18	16792	19.2348	1	0.504071	0.465985
GOTERM_BP_DIRECT	GO:0030225~macrophage differentiation	2	2.0202	0.098102	macrophage differentiation	1.00832	PARP1, MMP9	97	18	16792	19.2348	1	0.504071	0.465985
GOTERM_BP_DIRECT	GO:0006939~smooth muscle contraction	2	2.0202	0.098102	smooth muscle contraction	1.00832	PDE4D, HTR2A	97	18	16792	19.2348	1	0.504071	0.465985
GOTERM_BP_DIRECT	GO:0045089~positive regulation of innate immune response	2	2.0202	0.098102	positive regulation of innate immune response	1.00832	CCL5, MMP2	97	18	16792	19.2348	1	0.504071	0.465985
GOTERM_BP_DIRECT	GO:0045216~cell-cell junction organization	2	2.0202	0.098102	cell-cell junction organization	1.00832	TGFB2, RAC1	97	18	16792	19.2348	1	0.504071	0.465985

## Sheet: GOCC
Supplementary Table S5. GO and KEGG pathway enrichment analyses
Category	Term	Count	%	PValue	Term	PValue	Genes	List Total	Pop Hits	Pop Total	Fold Enrichment	Bonferroni	Benjamini	FDR
GOTERM_CC_DIRECT	GO:0005615~extracellular space	29	29.2929	2.02118e-10	extracellular space	9.6944	APP, PLG, TNF, LGALS3, TTR, PLAU, CCL5, ALOX5, ELANE, TGFB2, MMP2, MMP3, IGF1, MIF, MMP8, F2, SELE, MMP9, IL2, PGF, SELP, CHIT1, F7, IL1B, CAT, ALB, LCN2, REN, CES1	98	1347	18224	4.00358	4.06256e-08	4.06256e-08	3.69875e-08
GOTERM_CC_DIRECT	GO:0005576~extracellular region	29	29.2929	1.10835e-08	extracellular region	7.95532	APP, PLG, TNF, TTR, PLAU, CCL5, KDR, ELANE, TGFB2, HSP90AA1, MMP1, MMP2, MMP3, APOA2, IGF1, MIF, MMP8, F2, MMP9, IL2, PGF, CHIT1, MMP12, F7, IL1B, ALB, LCN2, REN, SHBG	98	1610	18224	3.34958	2.22777e-06	1.11389e-06	1.01414e-06
GOTERM_CC_DIRECT	GO:0005901~caveola	8	8.08081	5.2586e-08	caveola	7.27913	SRC, NOS3, SCN5A, HTR2A, JAK2, PTGS2, SELE, TGFBR2	98	65	18224	22.8873	1.05697e-05	3.52326e-06	3.20775e-06
GOTERM_CC_DIRECT	GO:0005829~cytosol	39	39.3939	9.84e-07	cytosol	6.007	APP, SRC, ALOX15, HTR2A, PIK3CG, MAPK8, CASP3, AKT2, TTPA, ALOX5, TNNI3, LTA4H, RAC1, JAK2, JUN, HSP90AA1, GSTM1, NOS2, NOS3, STAT1, EPHX2, PDE4D, APOA2, MAPK14, SREBF2, RHOA, TGFBR2, AR, FABP4, IL1B, TNNT2, CAT, LCN2, CTNNB1, PPARG, RAF1, TP53, CFTR, CES1	98	3315	18224	2.18776	0.000197765	4.9446e-05	4.5018e-05
GOTERM_CC_DIRECT	GO:0070062~extracellular exosome	34	34.3434	4.40947e-06	extracellular exosome	5.35561	APP, PCNA, ABCB1, SRC, PLG, ITGAL, PTGS1, LGALS3, TTR, PLAU, LTA4H, RAC1, ELANE, ABCC1, HSP90AA1, MME, EPHX2, APOA2, GP1BA, MIF, MAPK14, F2, SOD2, MMP9, RHOA, FABP4, IL1B, CAT, ALB, LCN2, CTNNB1, SHBG, UGT2B7, CFTR	98	2811	18224	2.24924	0.000885913	0.000177261	0.000161387
GOTERM_CC_DIRECT	GO:0043234~protein complex	11	11.1111	6.82472e-05	protein complex	4.16592	POLB, AR, HSP90AA1, TTR, PARP1, ALB, CTNNB1, NR3C1, PTGS2, TP53, CFTR	98	412	18224	4.96493	0.0136245	0.002159	0.00196566
GOTERM_CC_DIRECT	GO:0005886~plasma membrane	40	40.404	7.5189e-05	plasma membrane	4.12385	APP, ABCB1, SRC, PTGER2, ALOX15, PLG, ADRB2, HTR2A, ITGAL, TNF, PIK3CG, LGALS3, PLAU, CASP3, AKT2, KDR, LTA4H, RAC1, SCN5A, ABCC1, HSP90AA1, MME, NOS3, MMP2, GP1BA, IGF1, F2, SELE, ESR1, RHOA, TGFBR2, SELP, F7, AR, CAT, CTNNB1, REN, RAF1, CFTR, ABCG2	98	4121	18224	1.80499	0.0149999	0.002159	0.00196566
GOTERM_CC_DIRECT	GO:0031090~organelle membrane	6	6.06061	0.000100764	organelle membrane	3.99669	CYP2C9, CYP2C8, CYP2C19, PTGS2, UGT2B7, PTGS1	98	87	18224	12.8248	0.0200509	0.0025317	0.00230498
GOTERM_CC_DIRECT	GO:0009986~cell surface	12	12.1212	0.00014353	cell surface	3.84306	APP, HSP90AA1, ABCB1, PLAU, GP1BA, PLG, MIF, SCN5A, ITGAL, TNF, ELANE, CFTR	98	542	18224	4.11718	0.0284394	0.00320551	0.00291845
GOTERM_CC_DIRECT	GO:0031093~platelet alpha granule lumen	5	5.05051	0.000208905	platelet alpha granule lumen	3.68005	APP, TGFB2, ALB, PLG, IGF1	98	55	18224	16.9054	0.0411248	0.00419899	0.00382296
GOTERM_CC_DIRECT	GO:0005654~nucleoplasm	29	29.2929	0.000465827	nucleoplasm	3.33178	PCNA, NR1I2, NR3C1, POLB, MAPK8, CASP3, AKT2, HNF4A, LTA4H, JAK2, JUN, HSP90AA1, PARP1, STAT1, NR1H2, NR1H4, NR1H3, MIF, MAPK14, ESR1, SREBF2, SELP, AR, CTNNB1, PPARG, TOP1, PPARA, TP53, PPARD	98	2784	18224	1.93707	0.0894013	0.00851193	0.00774967
GOTERM_CC_DIRECT	GO:0045121~membrane raft	7	7.07071	0.000816049	membrane raft	3.08828	APP, CASP3, KDR, JAK2, SELE, TNF, TGFBR2	98	206	18224	6.319	0.151337	0.0136688	0.0124447
GOTERM_CC_DIRECT	GO:0000790~nuclear chromatin	6	6.06061	0.00371249	nuclear chromatin	2.43033	AR, STAT1, NR1H3, ESR1, TP53, PPARD	98	193	18224	5.78111	0.526498	0.0574009	0.0522605
GOTERM_CC_DIRECT	GO:0031012~extracellular matrix	7	7.07071	0.00501789	extracellular matrix	2.29948	LGALS3, TGFB2, HSP90AA1, MMP1, MMP2, RAC1, MMP8	98	296	18224	4.39768	0.636194	0.0710012	0.0646429
GOTERM_CC_DIRECT	GO:0016020~membrane	22	22.2222	0.0052986	membrane	2.27584	ABCC1, HSP90AA1, ABCB1, PARP1, PDE4D, ALOX15, GP1BA, ITGAL, ESR1, TNF, SREBF2, PGF, PIK3CG, SELP, HSD11B1, LGALS3, CAT, CTNNB1, RAC1, JAK2, UGT2B7, CFTR	98	2200	18224	1.85959	0.656253	0.0710012	0.0646429
GOTERM_CC_DIRECT	GO:0031234~extrinsic component of cytoplasmic side of plasma membrane	4	4.0404	0.00570458	extrinsic component of cytoplasmic side of plasma membrane	2.24378	SRC, ALOX15, JAK2, RHOA	98	68	18224	10.9388	0.683333	0.0716638	0.0652461
GOTERM_CC_DIRECT	GO:0005789~endoplasmic reticulum membrane	12	12.1212	0.0060636	endoplasmic reticulum membrane	2.21727	HSD11B1, CYP2C9, CYP2C8, HMGCR, RAC1, CYP2C19, PTGS2, SREBF2, RHOA, UGT2B7, PTGS1, FDFT1	98	862	18224	2.58876	0.705505	0.0716932	0.0652729
GOTERM_CC_DIRECT	GO:0005764~lysosome	6	6.06061	0.00718457	lysosome	2.1436	CHIT1, SRC, IL1B, CAT, REN, ADRB2	98	226	18224	4.93697	0.765268	0.0802277	0.0730431
GOTERM_CC_DIRECT	GO:0005719~nuclear euchromatin	3	3.0303	0.00902537	nuclear euchromatin	2.04453	JUN, NR1H4, CTNNB1	98	27	18224	20.6621	0.838352	0.0954789	0.0869286
GOTERM_CC_DIRECT	GO:0032587~ruffle membrane	4	4.0404	0.00955639	ruffle membrane	2.01971	HSP90AA1, SRC, AKT2, RAC1	98	82	18224	9.07118	0.854862	0.0960417	0.087441
GOTERM_CC_DIRECT	GO:0005634~nucleus	41	41.4141	0.0100833	nucleus	1.9964	PCNA, SRC, NR1I2, ADRB2, NR3C1, PTGS2, PTGS1, POLB, LGALS3, MAPK8, CASP3, AKT2, HNF4A, KDR, LTA4H, RAC1, JAK2, JUN, HSP90AA1, PARP1, NOS2, NOS3, STAT1, NR1H2, MMP2, NR1H4, NR1H3, MAPK14, ESR1, SREBF2, AR, FABP4, ALB, CTNNB1, PPARG, TOP1, RAF1, PPARA, TP53, ABCG2, PPARD	98	5415	18224	1.408	0.869585	0.0965118	0.087869
GOTERM_CC_DIRECT	GO:0005578~proteinaceous extracellular matrix	6	6.06061	0.0142673	proteinaceous extracellular matrix	1.84566	MMP12, MMP1, MMP2, MMP3, MMP8, MMP9	98	268	18224	4.16327	0.944334	0.130352	0.118678
GOTERM_CC_DIRECT	GO:0030017~sarcomere	3	3.0303	0.0182832	sarcomere	1.73795	TNNT2, MMP2, TNNI3	98	39	18224	14.3046	0.975497	0.15978	0.145471
GOTERM_CC_DIRECT	GO:0005788~endoplasmic reticulum lumen	5	5.05051	0.0193646	endoplasmic reticulum lumen	1.71299	F7, APOA2, F2, PTGS2, CES1	98	192	18224	4.84269	0.980365	0.162179	0.147655
GOTERM_CC_DIRECT	GO:0043235~receptor complex	4	4.0404	0.0303378	receptor complex	1.51802	APP, NR1H3, ADRB2, TGFBR2	98	127	18224	5.85698	0.997955	0.238533	0.217172
GOTERM_CC_DIRECT	GO:0030424~axon	5	5.05051	0.0308551	axon	1.51067	APP, TGFB2, MME, STAT1, HTR2A	98	222	18224	4.18827	0.998163	0.238533	0.217172
GOTERM_CC_DIRECT	GO:0005768~endosome	5	5.05051	0.0321842	endosome	1.49236	APP, TGFB2, KDR, ADRB2, RHOA	98	225	18224	4.13243	0.998606	0.239594	0.218138
GOTERM_CC_DIRECT	GO:0005769~early endosome	5	5.05051	0.0340082	early endosome	1.46842	AKT2, APOA2, KDR, ADRB2, CFTR	98	229	18224	4.06024	0.999046	0.24413	0.222268
GOTERM_CC_DIRECT	GO:0005861~troponin complex	2	2.0202	0.0418042	troponin complex	1.37878	TNNT2, TNNI3	98	8	18224	46.4898	0.999813	0.280088	0.255006
GOTERM_CC_DIRECT	GO:0005641~nuclear envelope lumen	2	2.0202	0.0418042	nuclear envelope lumen	1.37878	APP, ALOX5	98	8	18224	46.4898	0.999813	0.280088	0.255006
GOTERM_CC_DIRECT	GO:0005737~cytoplasm	37	37.3737	0.0438041	cytoplasm	1.35849	APP, PCNA, SRC, NR3C1, PTGS2, PIK3CG, PTGS1, POLB, LGALS3, TTR, CASP3, CCL5, HNF4A, LTA4H, RAC1, JAK2, ELANE, HSP90AA1, GSTM1, MME, NOS2, NOS3, STAT1, EPHX2, NR1H2, GP1BA, MIF, MAPK14, ESR1, SREBF2, SELP, AR, FABP4, CTNNB1, RAF1, TP53, CFTR	98	5222	18224	1.3176	0.999877	0.282377	0.257089
GOTERM_CC_DIRECT	GO:0043209~myelin sheath	4	4.0404	0.0475405	myelin sheath	1.32294	HSP90AA1, ALB, MIF, SOD2	98	152	18224	4.89366	0.999944	0.282377	0.257089
GOTERM_CC_DIRECT	GO:0072562~blood microparticle	4	4.0404	0.0475405	blood microparticle	1.32294	ALB, APOA2, PLG, F2	98	152	18224	4.89366	0.999944	0.282377	0.257089
GOTERM_CC_DIRECT	GO:0048471~perinuclear region of cytoplasm	8	8.08081	0.0477652	perinuclear region of cytoplasm	1.32089	APP, HSP90AA1, NOS2, STAT1, SRC, CTNNB1, PPARG, SELE	98	621	18224	2.39561	0.999947	0.282377	0.257089
GOTERM_CC_DIRECT	GO:0031904~endosome lumen	2	2.0202	0.0570308	endosome lumen	1.24389	APP, JAK2	98	11	18224	33.8108	0.999993	0.322409	0.293537
GOTERM_CC_DIRECT	GO:0005925~focal adhesion	6	6.06061	0.057745	focal adhesion	1.23849	MME, PLAU, CAT, CTNNB1, RAC1, RHOA	98	391	18224	2.85359	0.999994	0.322409	0.293537
GOTERM_CC_DIRECT	GO:0016324~apical plasma membrane	5	5.05051	0.0698758	apical plasma membrane	1.15567	HSP90AA1, ABCB1, PDE4D, ADRB2, CFTR	98	291	18224	3.19517	1	0.377393	0.343597
GOTERM_CC_DIRECT	GO:0016323~basolateral plasma membrane	4	4.0404	0.0713479	basolateral plasma membrane	1.14662	HSP90AA1, ABCC1, CTNNB1, CFTR	98	180	18224	4.13243	1	0.377393	0.343597
GOTERM_CC_DIRECT	GO:0005783~endoplasmic reticulum	9	9.09091	0.0738915	endoplasmic reticulum	1.13141	ALB, CAT, KDR, HMGCR, SCN5A, PTGS2, TP53, SREBF2, FDFT1	98	828	18224	2.0213	1	0.380825	0.346721
GOTERM_CC_DIRECT	GO:0043231~intracellular membrane-bounded organelle	7	7.07071	0.0772661	intracellular membrane-bounded organelle	1.11201	CYP2C9, APP, CAT, PPARG, CYP2C19, UGT2B7, PTGS1	98	558	18224	2.33282	1	0.388262	0.353492
GOTERM_CC_DIRECT	GO:0005657~replication fork	2	2.0202	0.0867693	replication fork	1.06163	PCNA, TP53	98	17	18224	21.8776	1	0.425381	0.387287
GOTERM_CC_DIRECT	GO:0016363~nuclear matrix	3	3.0303	0.094383	nuclear matrix	1.02511	ALOX5, JAK2, TP53	98	97	18224	5.75131	1	0.450961	0.410577
GOTERM_CC_DIRECT	GO:0001891~phagocytic cup	2	2.0202	0.0964743	phagocytic cup	1.01559	RAC1, TNF	98	19	18224	19.5747	1	0.450961	0.410577

## Sheet: GOMF
Supplementary Table S5. GO and KEGG pathway enrichment analyses
Category	Term	Count	%	PValue	Term	PValue	Genes	List Total	Pop Hits	Pop Total	Fold Enrichment	Bonferroni	Benjamini	FDR
GOTERM_MF_DIRECT	GO:0019899~enzyme binding	23	23.2323	1.66427e-17	enzyme binding	16.7788	APP, JUN, GSTM1, PCNA, PARP1, STAT1, SRC, PDE4D, PTGS2, CYP2C19, MAPK14, ESR1, POLB, AR, MAPK8, CAT, CTNNB1, PPARG, RAC1, SCN5A, RAF1, TP53, CFTR	99	333	16881	11.7773	6.79022e-15	6.79022e-15	5.85823e-15
GOTERM_MF_DIRECT	GO:0004879~RNA polymerase II transcription factor activity, ligand-activated sequence-specific DNA binding	10	10.101	4.25615e-13	RNA polymerase II transcription factor activity, ligand-activated sequence-specific DNA binding	12.371	AR, NR1H2, HNF4A, NR1I2, NR1H4, NR1H3, PPARG, PPARA, ESR1, PPARD	99	36	16881	47.3653	1.73669e-10	8.68255e-11	7.49082e-11
GOTERM_MF_DIRECT	GO:0003707~steroid hormone receptor activity	11	11.1111	7.75845e-13	steroid hormone receptor activity	12.1102	AR, NR1H2, HNF4A, NR1I2, NR1H4, NR1H3, PPARG, PPARA, NR3C1, ESR1, PPARD	99	56	16881	33.494	3.16536e-10	1.05515e-10	9.10325e-11
GOTERM_MF_DIRECT	GO:0020037~heme binding	10	10.101	1.00133e-07	heme binding	6.99942	CYP2C9, CYP2C8, NOS2, SRC, NOS3, CAT, CYP2C19, JAK2, PTGS2, PTGS1	99	137	16881	12.4464	4.08535e-05	1.02136e-05	8.81171e-06
GOTERM_MF_DIRECT	GO:0005102~receptor binding	14	14.1414	1.27075e-07	receptor binding	6.89594	APP, TGFB2, NOS2, SRC, EPHX2, PLG, MIF, F2, F7, AR, HNF4A, CAT, REN, JAK2	99	353	16881	6.76264	5.18454e-05	1.03693e-05	8.9461e-06
GOTERM_MF_DIRECT	GO:0008144~drug binding	8	8.08081	2.81975e-07	drug binding	6.54979	CYP2C9, PDE4D, ALB, NR1I2, PPARG, HTR2A, PPARA, PPARD	99	76	16881	17.949	0.000115039	1.91743e-05	1.65425e-05
GOTERM_MF_DIRECT	GO:0004252~serine-type endopeptidase activity	11	11.1111	2.26358e-06	serine-type endopeptidase activity	5.6452	MMP12, F7, PLAU, MMP1, MMP2, MMP3, PLG, F2, MMP8, MMP9, ELANE	99	255	16881	7.35556	0.000923115	0.000131934	0.000113826
GOTERM_MF_DIRECT	GO:0005515~protein binding	74	74.7475	4.11683e-06	protein binding	5.38544	APP, NR3C1, ITGAL, TNF, PIK3CG, POLB, LGALS3, LGALS2, PLAU, CASP3, AKT2, HNF4A, KDR, SCN5A, RAC1, JAK2, HSP90AA1, PARP1, MME, PDE4D, MMP2, MMP3, APOA2, GP1BA, MIF, F2, MMP9, RHOA, SREBF2, PGF, TGFBR2, F7, AR, TNNT2, PPARG, TOP1, RAF1, PPARA, TP53, CFTR, ABCG2, PPARD, PCNA, ABCB1, SRC, NR1I2, ALOX15, PLG, ADRB2, HMGCR, PTGS2, MAPK8, TTR, CCL5, TTPA, ALOX5, TNNI3, LTA4H, ELANE, TGFB2, JUN, NOS2, NO…	99	8785	16881	1.43633	0.00167826	0.000198376	0.000171148
GOTERM_MF_DIRECT	GO:0042803~protein homodimerization activity	17	17.1717	4.37594e-06	protein homodimerization activity	5.35893	TGFB2, JUN, HSP90AA1, GSTM1, NOS2, STAT1, EPHX2, APOA2, HMGCR, ADRB2, PTGS2, PGF, HNF4A, CCL5, CAT, LCN2, ABCG2	99	730	16881	3.9709	0.0017838	0.000198376	0.000171148
GOTERM_MF_DIRECT	GO:0008270~zinc ion binding	21	21.2121	1.03538e-05	zinc ion binding	4.9849	PARP1, MME, MMP1, NR1H2, MMP2, NR1I2, MMP3, NR1H4, NR1H3, NR3C1, MMP8, ESR1, MMP9, MMP12, AR, HNF4A, PPARG, LTA4H, PPARA, TP53, PPARD	99	1169	16881	3.06315	0.00421545	0.000422433	0.000364452
GOTERM_MF_DIRECT	GO:0004175~endopeptidase activity	6	6.06061	1.50198e-05	endopeptidase activity	4.82334	MMP12, MME, MMP1, MMP3, MMP9, ELANE	99	54	16881	18.9461	0.00610938	0.000557098	0.000480633
GOTERM_MF_DIRECT	GO:0044212~transcription regulatory region DNA binding	9	9.09091	3.34992e-05	transcription regulatory region DNA binding	4.47497	AR, JUN, HNF4A, CTNNB1, NR1H3, PPARG, TNF, TP53, SREBF2	99	213	16881	7.20487	0.0135749	0.00113897	0.000982642
GOTERM_MF_DIRECT	GO:0043565~sequence-specific DNA binding	13	13.1313	4.53098e-05	sequence-specific DNA binding	4.34381	JUN, NR1H2, NR1I2, NR1H4, NR1H3, NR3C1, ESR1, AR, HNF4A, PPARG, PPARA, TP53, PPARD	99	518	16881	4.27934	0.018317	0.00142203	0.00122685
GOTERM_MF_DIRECT	GO:0004222~metalloendopeptidase activity	7	7.07071	5.02394e-05	metalloendopeptidase activity	4.29896	MMP12, MME, MMP1, MMP2, MMP3, MMP8, MMP9	99	113	16881	10.5629	0.0202895	0.00146412	0.00126316
GOTERM_MF_DIRECT	GO:0030331~estrogen receptor binding	5	5.05051	6.08886e-05	estrogen receptor binding	4.21546	PCNA, PARP1, SRC, CTNNB1, PPARG	99	37	16881	23.0426	0.0245372	0.00165617	0.00142885
GOTERM_MF_DIRECT	GO:0001077~transcriptional activator activity, RNA polymerase II core promoter proximal region sequence-specific binding	9	9.09091	6.91265e-05	transcriptional activator activity, RNA polymerase II core promoter proximal region sequence-specific binding	4.16036	AR, JUN, NR1H2, HNF4A, NR1H4, NR1H3, PPARA, NR3C1, ESR1	99	236	16881	6.5027	0.0278105	0.00176273	0.00152078
GOTERM_MF_DIRECT	GO:0042802~identical protein binding	15	15.1515	0.000104165	identical protein binding	3.98228	APP, JUN, HSP90AA1, PCNA, PARP1, STAT1, SOD2, ESR1, TNF, MMP9, TTR, ALB, PPARG, RAF1, TP53	99	749	16881	3.41486	0.0416109	0.00249995	0.00215682
GOTERM_MF_DIRECT	GO:0019825~oxygen binding	5	5.05051	0.000157295	oxygen binding	3.80329	CYP2C9, CYP2C8, ALB, CYP2C19, SOD2	99	47	16881	18.1399	0.062165	0.00356535	0.00307599
GOTERM_MF_DIRECT	GO:0005504~fatty acid binding	4	4.0404	0.000171843	fatty acid binding	3.76487	FABP4, HNF4A, ALB, PPARD	99	19	16881	35.8979	0.0677162	0.0036901	0.00318362
GOTERM_MF_DIRECT	GO:0008134~transcription factor binding	9	9.09091	0.000247204	transcription factor binding	3.60694	AR, JUN, PARP1, CTNNB1, PPARG, PPARA, ESR1, TP53, PPARD	99	284	16881	5.40365	0.0959511	0.00504297	0.0043508
GOTERM_MF_DIRECT	GO:0005506~iron ion binding	7	7.07071	0.000266325	iron ion binding	3.57459	CYP2C9, CYP2C8, NOS3, ALOX5, ALOX15, LCN2, CYP2C19	99	153	16881	7.80135	0.102978	0.00517432	0.00446412
GOTERM_MF_DIRECT	GO:0003700~transcription factor activity, sequence-specific DNA binding	16	16.1616	0.000413289	transcription factor activity, sequence-specific DNA binding	3.38375	JUN, STAT1, NR1H2, NR1I2, NR1H4, NR1H3, NR3C1, ESR1, SREBF2, AR, HNF4A, CTNNB1, PPARG, PPARA, TP53, PPARD	99	961	16881	2.83896	0.155201	0.00766464	0.00661263
GOTERM_MF_DIRECT	GO:0019903~protein phosphatase binding	5	5.05051	0.000489328	protein phosphatase binding	3.3104	HSP90AA1, CTNNB1, PPARG, MAPK14, TP53	99	63	16881	13.5329	0.181019	0.00852616	0.0073559
GOTERM_MF_DIRECT	GO:0005496~steroid binding	4	4.0404	0.000501539	steroid binding	3.2997	AR, NR3C1, SHBG, ESR1	99	27	16881	25.2615	0.185091	0.00852616	0.0073559
GOTERM_MF_DIRECT	GO:0000978~RNA polymerase II core promoter proximal region sequence-specific DNA binding	9	9.09091	0.00107457	RNA polymerase II core promoter proximal region sequence-specific DNA binding	2.96877	AR, JUN, STAT1, NR1H2, NR1H3, PPARA, NR3C1, ESR1, SREBF2	99	355	16881	4.32292	0.3551	0.0170284	0.0146912
GOTERM_MF_DIRECT	GO:0050661~NADP binding	4	4.0404	0.00108514	NADP binding	2.96451	NOS2, NOS3, CAT, HMGCR	99	35	16881	19.4874	0.357879	0.0170284	0.0146912
GOTERM_MF_DIRECT	GO:0008237~metallopeptidase activity	5	5.05051	0.00126216	metallopeptidase activity	2.89889	MME, MMP2, MMP3, LTA4H, MMP9	99	81	16881	10.5256	0.402671	0.0190727	0.0164548
GOTERM_MF_DIRECT	GO:0046982~protein heterodimerization activity	10	10.101	0.00152209	protein heterodimerization activity	2.81756	TGFB2, JUN, TTR, APOA2, CTNNB1, ITGAL, RAF1, TP53, PGF, PPARD	99	465	16881	3.66699	0.462854	0.022179	0.0191348
GOTERM_MF_DIRECT	GO:0008233~peptidase activity	5	5.05051	0.00186297	peptidase activity	2.7298	APP, CASP3, REN, LTA4H, ELANE	99	90	16881	9.47306	0.532707	0.02621	0.0226126
GOTERM_MF_DIRECT	GO:0001046~core promoter sequence-specific DNA binding	4	4.0404	0.00197859	core promoter sequence-specific DNA binding	2.70364	PPARG, TOP1, ESR1, TP53	99	43	16881	15.8619	0.55428	0.0269089	0.0232155
GOTERM_MF_DIRECT	GO:0042626~ATPase activity, coupled to transmembrane movement of substances	4	4.0404	0.00211449	ATPase activity, coupled to transmembrane movement of substances	2.67479	ABCC1, ABCB1, CFTR, ABCG2	99	44	16881	15.5014	0.578369	0.0278294	0.0240097
GOTERM_MF_DIRECT	GO:0097110~scaffold protein binding	4	4.0404	0.00271556	scaffold protein binding	2.56614	SRC, NOS3, PDE4D, SCN5A	99	48	16881	14.2096	0.670261	0.0346234	0.0298711
GOTERM_MF_DIRECT	GO:0002020~protease binding	5	5.05051	0.002836	protease binding	2.54729	CASP3, LCN2, TNF, TP53, ELANE	99	101	16881	8.44134	0.686116	0.0350633	0.0302507
GOTERM_MF_DIRECT	GO:0008392~arachidonic acid epoxygenase activity	3	3.0303	0.00333445	arachidonic acid epoxygenase activity	2.47698	CYP2C9, CYP2C8, CYP2C19	99	15	16881	34.103	0.744039	0.0388702	0.0335351
GOTERM_MF_DIRECT	GO:0046965~retinoid X receptor binding	3	3.0303	0.00333445	retinoid X receptor binding	2.47698	NR1H2, NR1H4, PPARG	99	15	16881	34.103	0.744039	0.0388702	0.0335351
GOTERM_MF_DIRECT	GO:0001190~transcriptional activator activity, RNA polymerase II transcription factor binding	3	3.0303	0.00379643	transcriptional activator activity, RNA polymerase II transcription factor binding	2.42062	JUN, NR1H4, PPARA	99	16	16881	31.9716	0.788153	0.0430262	0.0371207
GOTERM_MF_DIRECT	GO:0044325~ion channel binding	5	5.05051	0.00424246	ion channel binding	2.37238	HSP90AA1, SRC, PDE4D, CTNNB1, SCN5A	99	113	16881	7.54492	0.82353	0.0467817	0.0403607
GOTERM_MF_DIRECT	GO:0005215~transporter activity	6	6.06061	0.00645702	transporter activity	2.18997	ABCC1, FABP4, ABCB1, TTPA, LCN2, ABCG2	99	202	16881	5.06481	0.928853	0.069328	0.0598124
GOTERM_MF_DIRECT	GO:0003677~DNA binding	19	19.1919	0.00731383	DNA binding	2.13585	APP, JUN, PCNA, PARP1, STAT1, NR1H2, NR1H3, SOD2, NR3C1, ESR1, POLB, AR, HNF4A, ALB, PPARG, TOP1, PPARA, TP53, PPARD	99	1674	16881	1.93536	0.949964	0.076514	0.066012
GOTERM_MF_DIRECT	GO:0051117~ATPase binding	4	4.0404	0.00913176	ATPase binding	2.03945	AR, NR1H2, PDE4D, ESR1	99	74	16881	9.21704	0.976314	0.093144	0.0803595
GOTERM_MF_DIRECT	GO:0008395~steroid hydroxylase activity	3	3.0303	0.00990177	steroid hydroxylase activity	2.00429	CYP2C9, CYP2C8, CYP2C19	99	26	16881	19.6748	0.982752	0.0985347	0.0850103
GOTERM_MF_DIRECT	GO:0042056~chemoattractant activity	3	3.0303	0.0106538	chemoattractant activity	1.9725	LGALS3, CCL5, MIF	99	27	16881	18.9461	0.98735	0.100501	0.0867068
GOTERM_MF_DIRECT	GO:0051721~protein phosphatase 2A binding	3	3.0303	0.0106538	protein phosphatase 2A binding	1.9725	STAT1, HMGCR, TP53	99	27	16881	18.9461	0.98735	0.100501	0.0867068
GOTERM_MF_DIRECT	GO:0018676~(S)-limonene 7-monooxygenase activity	2	2.0202	0.0115773	(S)-limonene 7-monooxygenase activity	1.93639	CYP2C9, CYP2C19	99	2	16881	170.515	0.991358	0.100501	0.0867068
GOTERM_MF_DIRECT	GO:0018675~(S)-limonene 6-monooxygenase activity	2	2.0202	0.0115773	(S)-limonene 6-monooxygenase activity	1.93639	CYP2C9, CYP2C19	99	2	16881	170.515	0.991358	0.100501	0.0867068
GOTERM_MF_DIRECT	GO:0052741~(R)-limonene 6-monooxygenase activity	2	2.0202	0.0115773	(R)-limonene 6-monooxygenase activity	1.93639	CYP2C9, CYP2C19	99	2	16881	170.515	0.991358	0.100501	0.0867068
GOTERM_MF_DIRECT	GO:0004666~prostaglandin-endoperoxide synthase activity	2	2.0202	0.0115773	prostaglandin-endoperoxide synthase activity	1.93639	PTGS2, PTGS1	99	2	16881	170.515	0.991358	0.100501	0.0867068
GOTERM_MF_DIRECT	GO:0016301~kinase activity	6	6.06061	0.0132005	kinase activity	1.87941	MAPK8, PLAU, SRC, JAK2, RAF1, PIK3CG	99	241	16881	4.24519	0.99558	0.112204	0.0968038
GOTERM_MF_DIRECT	GO:0008083~growth factor activity	5	5.05051	0.0147015	growth factor activity	1.83264	TGFB2, IGF1, F2, IL2, PGF	99	162	16881	5.26281	0.997625	0.120591	0.104039
GOTERM_MF_DIRECT	GO:0003713~transcription coactivator activity	6	6.06061	0.0147783	transcription coactivator activity	1.83038	JUN, NR1I2, NR1H4, CTNNB1, NR1H3, PPARD	99	248	16881	4.12537	0.997699	0.120591	0.104039
GOTERM_MF_DIRECT	GO:0030172~troponin C binding	2	2.0202	0.0173161	troponin C binding	1.76155	TNNT2, TNNI3	99	3	16881	113.677	0.999197	0.133302	0.115005
GOTERM_MF_DIRECT	GO:0004517~nitric-oxide synthase activity	2	2.0202	0.0173161	nitric-oxide synthase activity	1.76155	NOS2, NOS3	99	3	16881	113.677	0.999197	0.133302	0.115005
GOTERM_MF_DIRECT	GO:0050473~arachidonate 15-lipoxygenase activity	2	2.0202	0.0173161	arachidonate 15-lipoxygenase activity	1.76155	ALOX15, PTGS2	99	3	16881	113.677	0.999197	0.133302	0.115005
GOTERM_MF_DIRECT	GO:0004672~protein kinase activity	7	7.07071	0.0182006	protein kinase activity	1.73992	SRC, AKT2, CCL5, JAK2, RAF1, MAPK14, PIK3CG	99	359	16881	3.32481	0.999444	0.137515	0.118641
GOTERM_MF_DIRECT	GO:0005125~cytokine activity	5	5.05051	0.0193284	cytokine activity	1.7138	TGFB2, IL1B, MIF, TNF, IL2	99	176	16881	4.84418	0.999652	0.142318	0.122784
GOTERM_MF_DIRECT	GO:0001102~RNA polymerase II activating transcription factor binding	3	3.0303	0.0204759	RNA polymerase II activating transcription factor binding	1.68876	JUN, HNF4A, CTNNB1	99	38	16881	13.4617	0.999784	0.142318	0.122784
GOTERM_MF_DIRECT	GO:0042826~histone deacetylase binding	4	4.0404	0.0215393	histone deacetylase binding	1.66677	HSP90AA1, MAPK8, PARP1, RAC1	99	102	16881	6.68687	0.999861	0.142318	0.122784
GOTERM_MF_DIRECT	GO:0019901~protein kinase binding	7	7.07071	0.0222711	protein kinase binding	1.65226	PARP1, CTNNB1, TNNI3, RAC1, SCN5A, JAK2, TP53	99	376	16881	3.17448	0.999898	0.142318	0.122784
GOTERM_MF_DIRECT	GO:0034617~tetrahydrobiopterin binding	2	2.0202	0.023022	tetrahydrobiopterin binding	1.63786	NOS2, NOS3	99	4	16881	85.2576	0.999925	0.142318	0.122784
GOTERM_MF_DIRECT	GO:0051022~Rho GDP-dissociation inhibitor binding	2	2.0202	0.023022	Rho GDP-dissociation inhibitor binding	1.63786	HSP90AA1, RAC1	99	4	16881	85.2576	0.999925	0.142318	0.122784
GOTERM_MF_DIRECT	GO:0034714~type III transforming growth factor beta receptor binding	2	2.0202	0.023022	type III transforming growth factor beta receptor binding	1.63786	TGFB2, TGFBR2	99	4	16881	85.2576	0.999925	0.142318	0.122784
GOTERM_MF_DIRECT	GO:0004301~epoxide hydrolase activity	2	2.0202	0.023022	epoxide hydrolase activity	1.63786	EPHX2, LTA4H	99	4	16881	85.2576	0.999925	0.142318	0.122784
GOTERM_MF_DIRECT	GO:0005497~androgen binding	2	2.0202	0.023022	androgen binding	1.63786	AR, SHBG	99	4	16881	85.2576	0.999925	0.142318	0.122784
GOTERM_MF_DIRECT	GO:0034875~caffeine oxidase activity	2	2.0202	0.023022	caffeine oxidase activity	1.63786	CYP2C9, CYP2C8	99	4	16881	85.2576	0.999925	0.142318	0.122784
GOTERM_MF_DIRECT	GO:0070851~growth factor receptor binding	2	2.0202	0.023022	growth factor receptor binding	1.63786	APP, SRC	99	4	16881	85.2576	0.999925	0.142318	0.122784
GOTERM_MF_DIRECT	GO:0043208~glycosphingolipid binding	2	2.0202	0.023022	glycosphingolipid binding	1.63786	SELP, IL2	99	4	16881	85.2576	0.999925	0.142318	0.122784
GOTERM_MF_DIRECT	GO:0003682~chromatin binding	7	7.07071	0.0263408	chromatin binding	1.57937	AR, JUN, PCNA, PPARG, TOP1, ESR1, TP53	99	391	16881	3.0527	0.999981	0.160404	0.138388
GOTERM_MF_DIRECT	GO:0051525~NFAT protein binding	2	2.0202	0.028695	NFAT protein binding	1.54219	MAPK14, PPARA	99	5	16881	68.2061	0.999993	0.169675	0.146386
GOTERM_MF_DIRECT	GO:0008559~xenobiotic-transporting ATPase activity	2	2.0202	0.028695	xenobiotic-transporting ATPase activity	1.54219	ABCB1, ABCG2	99	5	16881	68.2061	0.999993	0.169675	0.146386
GOTERM_MF_DIRECT	GO:0016491~oxidoreductase activity	5	5.05051	0.0291658	oxidoreductase activity	1.53513	HSD11B1, CYP2C9, NOS3, CYP2C19, FDFT1	99	200	16881	4.26288	0.999994	0.169995	0.146663
GOTERM_MF_DIRECT	GO:0001085~RNA polymerase II transcription factor binding	3	3.0303	0.0304457	RNA polymerase II transcription factor binding	1.51647	AR, CTNNB1, TP53	99	47	16881	10.8839	0.999997	0.174956	0.150942
GOTERM_MF_DIRECT	GO:0032403~protein complex binding	5	5.05051	0.0320141	protein complex binding	1.49466	CASP3, HTR2A, ITGAL, PPARA, NR3C1	99	206	16881	4.13872	0.999998	0.181413	0.156513
GOTERM_MF_DIRECT	GO:0019904~protein domain specific binding	5	5.05051	0.0329987	protein domain specific binding	1.4815	IL1B, TNNI3, PLG, SCN5A, PPARA	99	208	16881	4.09892	0.999999	0.184431	0.159117
GOTERM_MF_DIRECT	GO:0070492~oligosaccharide binding	2	2.0202	0.0343354	oligosaccharide binding	1.46426	SELP, SELE	99	6	16881	56.8384	0.999999	0.189309	0.163325
GOTERM_MF_DIRECT	GO:0034618~arginine binding	2	2.0202	0.0399434	arginine binding	1.39855	NOS2, NOS3	99	7	16881	48.7186	1	0.217292	0.187468
GOTERM_MF_DIRECT	GO:0004713~protein tyrosine kinase activity	4	4.0404	0.0423357	protein tyrosine kinase activity	1.37329	HSP90AA1, SRC, KDR, JAK2	99	133	16881	5.12828	1	0.226486	0.1954
GOTERM_MF_DIRECT	GO:0016705~oxidoreductase activity, acting on paired donors, with incorporation or reduction of molecular oxygen	3	3.0303	0.0433109	oxidoreductase activity, acting on paired donors, with incorporation or reduction of molecular oxygen	1.3634	CYP2C9, CYP2C8, CYP2C19	99	57	16881	8.97448	1	0.226486	0.1954
GOTERM_MF_DIRECT	GO:0004497~monooxygenase activity	3	3.0303	0.0446918	monooxygenase activity	1.34977	CYP2C9, CYP2C8, CYP2C19	99	58	16881	8.81975	1	0.226486	0.1954
GOTERM_MF_DIRECT	GO:0030235~nitric-oxide synthase regulator activity	2	2.0202	0.0455192	nitric-oxide synthase regulator activity	1.34181	HSP90AA1, ESR1	99	8	16881	42.6288	1	0.226486	0.1954
GOTERM_MF_DIRECT	GO:0033691~sialic acid binding	2	2.0202	0.0455192	sialic acid binding	1.34181	SELP, SELE	99	8	16881	42.6288	1	0.226486	0.1954
GOTERM_MF_DIRECT	GO:0031730~CCR5 chemokine receptor binding	2	2.0202	0.0455192	CCR5 chemokine receptor binding	1.34181	STAT1, CCL5	99	8	16881	42.6288	1	0.226486	0.1954
GOTERM_MF_DIRECT	GO:0004887~thyroid hormone receptor activity	2	2.0202	0.0455192	thyroid hormone receptor activity	1.34181	NR1I2, NR1H4	99	8	16881	42.6288	1	0.226486	0.1954
GOTERM_MF_DIRECT	GO:0005524~ATP binding	15	15.1515	0.0498016	ATP binding	1.30276	ABCC1, HSP90AA1, ABCB1, SRC, MAPK14, PIK3CG, TGFBR2, MAPK8, AKT2, KDR, JAK2, RAF1, TP53, CFTR, ABCG2	99	1495	16881	1.71085	1	0.244808	0.211207
GOTERM_MF_DIRECT	GO:0033130~acetylcholine receptor binding	2	2.0202	0.0510629	acetylcholine receptor binding	1.29189	APP, JAK2	99	9	16881	37.8923	1	0.24802	0.213978
GOTERM_MF_DIRECT	GO:0003684~damaged DNA binding	3	3.0303	0.0518347	damaged DNA binding	1.28538	POLB, PCNA, TP53	99	63	16881	8.11977	1	0.248807	0.214657
GOTERM_MF_DIRECT	GO:0001948~glycoprotein binding	3	3.0303	0.054799	glycoprotein binding	1.26123	SELP, F7, HSP90AA1	99	65	16881	7.86993	1	0.259977	0.224294
GOTERM_MF_DIRECT	GO:0003705~transcription factor activity, RNA polymerase II distal enhancer sequence-specific binding	3	3.0303	0.0563032	transcription factor activity, RNA polymerase II distal enhancer sequence-specific binding	1.24947	JUN, HNF4A, NR1H4	99	66	16881	7.75069	1	0.264043	0.227802
GOTERM_MF_DIRECT	GO:0008289~lipid binding	4	4.0404	0.057727	lipid binding	1.23862	APOA2, PPARA, PTGS2, PPARD	99	151	16881	4.51696	1	0.267643	0.230908
GOTERM_MF_DIRECT	GO:0043225~anion transmembrane-transporting ATPase activity	2	2.0202	0.0620549	anion transmembrane-transporting ATPase activity	1.20722	ABCC1, CFTR	99	11	16881	31.0028	1	0.284477	0.245431
GOTERM_MF_DIRECT	GO:0008201~heparin binding	4	4.0404	0.0662856	heparin binding	1.17858	SELP, APP, ELANE, PGF	99	160	16881	4.26288	1	0.300495	0.25925
GOTERM_MF_DIRECT	GO:0015643~toxic substance binding	2	2.0202	0.0675036	toxic substance binding	1.17067	EPHX2, ALB	99	12	16881	28.4192	1	0.302653	0.261113
GOTERM_MF_DIRECT	GO:0004707~MAP kinase activity	2	2.0202	0.078307	MAP kinase activity	1.1062	MAPK8, MAPK14	99	14	16881	24.3593	1	0.343541	0.296388
GOTERM_MF_DIRECT	GO:0016702~oxidoreductase activity, acting on single donors with incorporation of molecular oxygen, incorporation of two atoms of oxygen	2	2.0202	0.078307	oxidoreductase activity, acting on single donors with incorporation of molecular oxygen, incorporation of two atoms of oxygen	1.1062	ALOX5, ALOX15	99	14	16881	24.3593	1	0.343541	0.296388
GOTERM_MF_DIRECT	GO:0003690~double-stranded DNA binding	3	3.0303	0.0804805	double-stranded DNA binding	1.09431	STAT1, CTNNB1, TP53	99	81	16881	6.31538	1	0.349319	0.301374
GOTERM_MF_DIRECT	GO:0005159~insulin-like growth factor receptor binding	2	2.0202	0.0836622	insulin-like growth factor receptor binding	1.07747	REN, IGF1	99	15	16881	22.7354	1	0.355564	0.306762
GOTERM_MF_DIRECT	GO:0010181~FMN binding	2	2.0202	0.0836622	FMN binding	1.07747	NOS2, NOS3	99	15	16881	22.7354	1	0.355564	0.306762
GOTERM_MF_DIRECT	GO:0008022~protein C-terminus binding	4	4.0404	0.0894608	protein C-terminus binding	1.04837	SRC, CTNNB1, JAK2, SREBF2	99	182	16881	3.74759	1	0.376289	0.324641
GOTERM_MF_DIRECT	GO:0016887~ATPase activity	4	4.0404	0.0905861	ATPase activity	1.04294	HSP90AA1, ABCC1, CFTR, ABCG2	99	183	16881	3.72711	1	0.377134	0.325371

## Sheet: KEGG
Supplementary Table S5. GO and KEGG pathway enrichment analyses
Category	Term	Count	%	PValue	Term	PValue	Genes	List Total	Pop Hits	Pop Total	Fold Enrichment	Bonferroni	Benjamini	FDR
KEGG_PATHWAY	hsa05200:Pathways in cancer	25	25.2525	3.4199e-11	Pathways in cancer	10.466	PTGER2, PTGS2, PIK3CG, MAPK8, CASP3, AKT2, RAC1, TGFB2, JUN, HSP90AA1, NOS2, MMP1, STAT1, MMP2, IGF1, MMP9, RHOA, PGF, TGFBR2, AR, CTNNB1, PPARG, RAF1, TP53, PPARD	87	393	6879	5.02983	6.6004e-09	6.6004e-09	3.55669e-09
KEGG_PATHWAY	hsa05210:Colorectal cancer	12	12.1212	1.83359e-10	Colorectal cancer	9.7367	TGFB2, JUN, MAPK8, AKT2, CASP3, CTNNB1, RAC1, RAF1, TP53, RHOA, PIK3CG, TGFBR2	87	62	6879	15.3037	3.53883e-08	1.68627e-08	9.08662e-09
KEGG_PATHWAY	hsa05205:Proteoglycans in cancer	18	18.1818	2.62114e-10	Proteoglycans in cancer	9.58151	TGFB2, SRC, MMP2, IGF1, MAPK14, ESR1, TNF, MMP9, RHOA, PIK3CG, PLAU, CASP3, AKT2, KDR, CTNNB1, RAC1, RAF1, TP53	87	200	6879	7.11621	5.0588e-08	1.68627e-08	9.08662e-09
KEGG_PATHWAY	hsa04668:TNF signaling pathway	13	13.1313	6.29481e-09	TNF signaling pathway	8.20102	JUN, MMP3, PTGS2, MAPK14, SELE, TNF, MMP9, PIK3CG, MAPK8, IL1B, CASP3, AKT2, CCL5	87	107	6879	9.60651	1.2149e-06	3.03724e-07	1.63665e-07
KEGG_PATHWAY	hsa05142:Chagas disease (American trypanosomiasis)	12	12.1212	5.26389e-08	Chagas disease (American trypanosomiasis)	7.27869	TGFB2, JUN, MAPK8, NOS2, AKT2, CCL5, IL1B, MAPK14, TNF, IL2, PIK3CG, TGFBR2	87	104	6879	9.12334	1.01593e-05	2.03186e-06	1.09489e-06
KEGG_PATHWAY	hsa05161:Hepatitis B	13	13.1313	1.95613e-07	Hepatitis B	6.7086	TGFB2, JUN, PCNA, STAT1, SRC, TNF, MMP9, PIK3CG, MAPK8, CASP3, AKT2, RAF1, TP53	87	145	6879	7.08894	3.77527e-05	6.29223e-06	3.39063e-06
KEGG_PATHWAY	hsa04380:Osteoclast differentiation	12	12.1212	5.69692e-07	Osteoclast differentiation	6.24436	TGFB2, JUN, MAPK8, STAT1, AKT2, IL1B, PPARG, RAC1, MAPK14, TNF, PIK3CG, TGFBR2	87	131	6879	7.24296	0.000109945	1.57072e-05	8.464e-06
KEGG_PATHWAY	hsa04370:VEGF signaling pathway	9	9.09091	7.37021e-07	VEGF signaling pathway	6.13252	SRC, NOS3, AKT2, KDR, RAC1, RAF1, MAPK14, PTGS2, PIK3CG	87	61	6879	11.6659	0.000142235	1.5805e-05	8.51669e-06
KEGG_PATHWAY	hsa00590:Arachidonic acid metabolism	9	9.09091	7.37021e-07	Arachidonic acid metabolism	6.13252	CYP2C9, CYP2C8, ALOX5, EPHX2, ALOX15, LTA4H, CYP2C19, PTGS2, PTGS1	87	61	6879	11.6659	0.000142235	1.5805e-05	8.51669e-06
KEGG_PATHWAY	hsa04726:Serotonergic synapse	11	11.1111	1.00976e-06	Serotonergic synapse	5.99578	CYP2C9, APP, CYP2C8, ALOX5, CASP3, ALOX15, HTR2A, CYP2C19, RAF1, PTGS2, PTGS1	87	111	6879	7.83566	0.000194864	1.94883e-05	1.05015e-05
KEGG_PATHWAY	hsa05212:Pancreatic cancer	9	9.09091	1.21303e-06	Pancreatic cancer	5.91613	TGFB2, MAPK8, STAT1, AKT2, RAC1, RAF1, TP53, PIK3CG, TGFBR2	87	65	6879	10.948	0.000234088	2.12832e-05	1.14686e-05
KEGG_PATHWAY	hsa05152:Tuberculosis	13	13.1313	1.68993e-06	Tuberculosis	5.77213	TGFB2, NOS2, STAT1, SRC, MAPK14, TNF, RHOA, MAPK8, IL1B, CASP3, AKT2, JAK2, RAF1	87	177	6879	5.80733	0.000326104	2.71797e-05	1.46461e-05
KEGG_PATHWAY	hsa04071:Sphingolipid signaling pathway	11	11.1111	2.07537e-06	Sphingolipid signaling pathway	5.6829	ABCC1, MAPK8, NOS3, AKT2, RAC1, RAF1, MAPK14, TNF, TP53, RHOA, PIK3CG	87	120	6879	7.24799	0.000400467	3.08113e-05	1.6603e-05
KEGG_PATHWAY	hsa05140:Leishmaniasis	9	9.09091	2.40598e-06	Leishmaniasis	5.61871	TGFB2, JUN, NOS2, STAT1, IL1B, JAK2, MAPK14, PTGS2, TNF	87	71	6879	10.0228	0.000464246	3.09569e-05	1.66814e-05
KEGG_PATHWAY	hsa04917:Prolactin signaling pathway	9	9.09091	2.40598e-06	Prolactin signaling pathway	5.61871	MAPK8, STAT1, SRC, AKT2, JAK2, RAF1, MAPK14, ESR1, PIK3CG	87	71	6879	10.0228	0.000464246	3.09569e-05	1.66814e-05
KEGG_PATHWAY	hsa04915:Estrogen signaling pathway	10	10.101	3.3771e-06	Estrogen signaling pathway	5.47146	HSP90AA1, JUN, SRC, NOS3, AKT2, MMP2, RAF1, ESR1, MMP9, PIK3CG	87	99	6879	7.98676	0.00065157	4.07363e-05	2.19512e-05
KEGG_PATHWAY	hsa04024:cAMP signaling pathway	13	13.1313	5.46814e-06	cAMP signaling pathway	5.26216	JUN, PTGER2, PDE4D, ADRB2, RHOA, PIK3CG, MAPK8, AKT2, TNNI3, RAC1, RAF1, PPARA, CFTR	87	198	6879	5.1914	0.0010548	6.20794e-05	3.34521e-05
KEGG_PATHWAY	hsa04620:Toll-like receptor signaling pathway	10	10.101	5.96688e-06	Toll-like receptor signaling pathway	5.22425	JUN, MAPK8, STAT1, AKT2, CCL5, IL1B, RAC1, MAPK14, TNF, PIK3CG	87	106	6879	7.45934	0.00115095	6.39782e-05	3.44753e-05
KEGG_PATHWAY	hsa05145:Toxoplasmosis	10	10.101	8.10113e-06	Toxoplasmosis	5.09145	TGFB2, MAPK8, NOS2, STAT1, AKT2, ALOX5, CASP3, JAK2, MAPK14, TNF	87	110	6879	7.18809	0.0015623	8.22904e-05	4.4343e-05
KEGG_PATHWAY	hsa05164:Influenza A	12	12.1212	9.32503e-06	Influenza A	5.03035	JUN, MAPK8, STAT1, AKT2, CCL5, IL1B, PLG, JAK2, RAF1, MAPK14, TNF, PIK3CG	87	174	6879	5.45303	0.00179812	8.99866e-05	4.84902e-05
KEGG_PATHWAY	hsa05133:Pertussis	8	8.08081	3.72286e-05	Pertussis	4.42912	JUN, MAPK8, NOS2, IL1B, CASP3, MAPK14, TNF, RHOA	87	75	6879	8.43402	0.00715951	0.000329719	0.000177672
KEGG_PATHWAY	hsa05160:Hepatitis C	10	10.101	3.75845e-05	Hepatitis C	4.42499	MAPK8, STAT1, AKT2, NR1H3, RAF1, MAPK14, PPARA, TNF, TP53, PIK3CG	87	133	6879	5.94504	0.0072277	0.000329719	0.000177672
KEGG_PATHWAY	hsa04068:FoxO signaling pathway	10	10.101	3.98834e-05	FoxO signaling pathway	4.39921	TGFB2, MAPK8, AKT2, CAT, IGF1, RAF1, MAPK14, SOD2, PIK3CG, TGFBR2	87	134	6879	5.90067	0.00766809	0.000334674	0.000180342
KEGG_PATHWAY	hsa04510:Focal adhesion	12	12.1212	4.54126e-05	Focal adhesion	4.34282	JUN, MAPK8, SRC, AKT2, KDR, CTNNB1, IGF1, RAC1, RAF1, RHOA, PGF, PIK3CG	87	206	6879	4.60596	0.00872654	0.000365193	0.000196788
KEGG_PATHWAY	hsa04015:Rap1 signaling pathway	12	12.1212	5.41606e-05	Rap1 signaling pathway	4.26632	SRC, AKT2, KDR, CTNNB1, IGF1, RAC1, ITGAL, RAF1, MAPK14, RHOA, PGF, PIK3CG	87	210	6879	4.51823	0.0103988	0.00041812	0.000225308
KEGG_PATHWAY	hsa04932:Non-alcoholic fatty liver disease (NAFLD)	10	10.101	0.000101467	Non-alcoholic fatty liver disease (NAFLD)	3.99367	JUN, MAPK8, AKT2, IL1B, CASP3, NR1H3, RAC1, PPARA, TNF, PIK3CG	87	151	6879	5.23636	0.0193936	0.000719996	0.000387977
KEGG_PATHWAY	hsa05215:Prostate cancer	8	8.08081	0.000104455	Prostate cancer	3.98107	AR, HSP90AA1, AKT2, CTNNB1, IGF1, RAF1, TP53, PIK3CG	87	88	6879	7.18809	0.0199591	0.000719996	0.000387977
KEGG_PATHWAY	hsa05323:Rheumatoid arthritis	8	8.08081	0.000104455	Rheumatoid arthritis	3.98107	TGFB2, JUN, MMP1, CCL5, IL1B, MMP3, ITGAL, TNF	87	88	6879	7.18809	0.0199591	0.000719996	0.000387977
KEGG_PATHWAY	hsa04722:Neurotrophin signaling pathway	9	9.09091	0.00011565	Neurotrophin signaling pathway	3.93685	JUN, MAPK8, AKT2, RAC1, RAF1, MAPK14, TP53, RHOA, PIK3CG	87	120	6879	5.93017	0.0220745	0.000769674	0.000414747
KEGG_PATHWAY	hsa05219:Bladder cancer	6	6.06061	0.000142881	Bladder cancer	3.84502	MMP1, SRC, MMP2, RAF1, TP53, MMP9	87	41	6879	11.5711	0.0272012	0.000919202	0.000495322
KEGG_PATHWAY	hsa05120:Epithelial cell signaling in Helicobacter pylori infection	7	7.07071	0.000173616	Epithelial cell signaling in Helicobacter pylori infection	3.76041	JUN, MAPK8, SRC, CCL5, CASP3, RAC1, MAPK14	87	67	6879	8.26094	0.0329556	0.00104712	0.000564253
KEGG_PATHWAY	hsa03320:PPAR signaling pathway	7	7.07071	0.000173616	PPAR signaling pathway	3.76041	FABP4, MMP1, APOA2, NR1H3, PPARG, PPARA, PPARD	87	67	6879	8.26094	0.0329556	0.00104712	0.000564253
KEGG_PATHWAY	hsa04664:Fc epsilon RI signaling pathway	7	7.07071	0.000188529	Fc epsilon RI signaling pathway	3.72462	MAPK8, AKT2, RAC1, RAF1, MAPK14, TNF, PIK3CG	87	68	6879	8.13945	0.0357355	0.00110261	0.000594154
KEGG_PATHWAY	hsa04750:Inflammatory mediator regulation of TRP channels	8	8.08081	0.00020583	Inflammatory mediator regulation of TRP channels	3.68649	MAPK8, SRC, IL1B, PTGER2, IGF1, HTR2A, MAPK14, PIK3CG	87	98	6879	6.45461	0.0389504	0.00116839	0.000629597
KEGG_PATHWAY	hsa04660:T cell receptor signaling pathway	8	8.08081	0.000233416	T cell receptor signaling pathway	3.63187	JUN, AKT2, RAF1, MAPK14, TNF, RHOA, IL2, PIK3CG	87	100	6879	6.32552	0.0440547	0.00128712	0.00069358
KEGG_PATHWAY	hsa04010:MAPK signaling pathway	12	12.1212	0.000284208	MAPK signaling pathway	3.54636	TGFB2, JUN, MAPK8, AKT2, IL1B, CASP3, RAC1, RAF1, MAPK14, TNF, TP53, TGFBR2	87	253	6879	3.75031	0.0533823	0.00152367	0.000821046
KEGG_PATHWAY	hsa05166:HTLV-I infection	12	12.1212	0.000294066	HTLV-I infection	3.53156	POLB, TGFB2, JUN, PCNA, AKT2, CTNNB1, ITGAL, TNF, TP53, IL2, PIK3CG, TGFBR2	87	254	6879	3.73554	0.0551821	0.00153391	0.000826564
KEGG_PATHWAY	hsa05144:Malaria	6	6.06061	0.000336153	Malaria	3.47346	SELP, TGFB2, IL1B, ITGAL, SELE, TNF	87	49	6879	9.68191	0.062828	0.0017073	0.000919998
KEGG_PATHWAY	hsa05014:Amyotrophic lateral sclerosis (ALS)	6	6.06061	0.000369864	Amyotrophic lateral sclerosis (ALS)	3.43196	CASP3, CAT, RAC1, MAPK14, TNF, TP53	87	50	6879	9.48828	0.0689078	0.00181006	0.000975372
KEGG_PATHWAY	hsa04931:Insulin resistance	8	8.08081	0.000375143	Insulin resistance	3.4258	MAPK8, NOS3, AKT2, NR1H2, NR1H3, PPARA, TNF, PIK3CG	87	108	6879	5.85696	0.0698563	0.00181006	0.000975372
KEGG_PATHWAY	hsa05204:Chemical carcinogenesis	7	7.07071	0.000459299	Chemical carcinogenesis	3.3379	HSD11B1, CYP2C9, CYP2C8, GSTM1, CYP2C19, PTGS2, UGT2B7	87	80	6879	6.91853	0.0848479	0.00216206	0.00116505
KEGG_PATHWAY	hsa04919:Thyroid hormone signaling pathway	8	8.08081	0.000549412	Thyroid hormone signaling pathway	3.2601	STAT1, SRC, AKT2, CTNNB1, RAF1, ESR1, TP53, PIK3CG	87	115	6879	5.50045	0.100634	0.00246597	0.00132881
KEGG_PATHWAY	hsa04670:Leukocyte transendothelial migration	8	8.08081	0.000549412	Leukocyte transendothelial migration	3.2601	MMP2, CTNNB1, RAC1, ITGAL, MAPK14, MMP9, RHOA, PIK3CG	87	115	6879	5.50045	0.100634	0.00246597	0.00132881
KEGG_PATHWAY	hsa04621:NOD-like receptor signaling pathway	6	6.06061	0.000628789	NOD-like receptor signaling pathway	3.2015	HSP90AA1, MAPK8, CCL5, IL1B, MAPK14, TNF	87	56	6879	8.47167	0.114315	0.00269681	0.0014532
KEGG_PATHWAY	hsa04923:Regulation of lipolysis in adipocytes	6	6.06061	0.000628789	Regulation of lipolysis in adipocytes	3.2015	FABP4, AKT2, ADRB2, PTGS2, PIK3CG, PTGS1	87	56	6879	8.47167	0.114315	0.00269681	0.0014532
KEGG_PATHWAY	hsa04914:Progesterone-mediated oocyte maturation	7	7.07071	0.000719923	Progesterone-mediated oocyte maturation	3.14271	HSP90AA1, MAPK8, AKT2, IGF1, RAF1, MAPK14, PIK3CG	87	87	6879	6.36187	0.129768	0.00302055	0.00162765
KEGG_PATHWAY	hsa04611:Platelet activation	8	8.08081	0.00113937	Platelet activation	2.94334	SRC, NOS3, AKT2, GP1BA, MAPK14, RHOA, PIK3CG, PTGS1	87	130	6879	4.86578	0.1975	0.00466703	0.00251488
KEGG_PATHWAY	hsa05321:Inflammatory bowel disease (IBD)	6	6.06061	0.00116071	Inflammatory bowel disease (IBD)	2.93528	TGFB2, JUN, STAT1, IL1B, TNF, IL2	87	64	6879	7.41272	0.200803	0.00466703	0.00251488
KEGG_PATHWAY	hsa05211:Renal cell carcinoma	6	6.06061	0.0013342	Renal cell carcinoma	2.87478	TGFB2, JUN, AKT2, RAC1, RAF1, PIK3CG	87	66	6879	7.18809	0.227152	0.00525513	0.00283178
KEGG_PATHWAY	hsa05168:Herpes simplex infection	9	9.09091	0.00194394	Herpes simplex infection	2.71132	JUN, MAPK8, STAT1, CCL5, IL1B, CASP3, JAK2, TNF, TP53	87	183	6879	3.88864	0.313085	0.00745542	0.00401743
KEGG_PATHWAY	hsa05220:Chronic myeloid leukemia	6	6.06061	0.00197008	Chronic myeloid leukemia	2.70552	TGFB2, AKT2, RAF1, TP53, PIK3CG, TGFBR2	87	72	6879	6.58908	0.31655	0.00745542	0.00401743
KEGG_PATHWAY	hsa04062:Chemokine signaling pathway	9	9.09091	0.00215337	Chemokine signaling pathway	2.66688	STAT1, SRC, AKT2, CCL5, RAC1, JAK2, RAF1, RHOA, PIK3CG	87	186	6879	3.82592	0.340352	0.00799233	0.00430675
KEGG_PATHWAY	hsa04151:PI3K-Akt signaling pathway	12	12.1212	0.00358257	PI3K-Akt signaling pathway	2.4458	HSP90AA1, NOS3, AKT2, KDR, IGF1, RAC1, JAK2, RAF1, TP53, IL2, PGF, PIK3CG	87	345	6879	2.75022	0.499765	0.013046	0.00702996
KEGG_PATHWAY	hsa05132:Salmonella infection	6	6.06061	0.00367302	Salmonella infection	2.43498	JUN, MAPK8, NOS2, IL1B, RAC1, MAPK14	87	83	6879	5.71583	0.508453	0.0131276	0.00707396
KEGG_PATHWAY	hsa05213:Endometrial cancer	5	5.05051	0.00390496	Endometrial cancer	2.40838	AKT2, CTNNB1, RAF1, TP53, PIK3CG	87	52	6879	7.60279	0.530052	0.0137029	0.00738393
KEGG_PATHWAY	hsa05169:Epstein-Barr virus infection	7	7.07071	0.00407239	Epstein-Barr virus infection	2.39015	JUN, MAPK8, AKT2, ITGAL, MAPK14, TP53, PIK3CG	87	122	6879	4.53674	0.545054	0.0140352	0.00756302
KEGG_PATHWAY	hsa04152:AMPK signaling pathway	7	7.07071	0.00423909	AMPK signaling pathway	2.37273	AKT2, HNF4A, PPARG, HMGCR, IGF1, CFTR, PIK3CG	87	123	6879	4.49986	0.559517	0.0143534	0.00773448
KEGG_PATHWAY	hsa04012:ErbB signaling pathway	6	6.06061	0.00449613	ErbB signaling pathway	2.34716	JUN, MAPK8, SRC, AKT2, RAF1, PIK3CG	87	87	6879	5.45303	0.580927	0.0149613	0.00806202
KEGG_PATHWAY	hsa05202:Transcriptional misregulation in cancer	8	8.08081	0.0047102	Transcriptional misregulation in cancer	2.32696	PLAU, MMP3, PPARG, IGF1, TP53, MMP9, ELANE, TGFBR2	87	167	6879	3.78773	0.597965	0.015408	0.00830273
KEGG_PATHWAY	hsa04912:GnRH signaling pathway	6	6.06061	0.00544316	GnRH signaling pathway	2.26415	JUN, MAPK8, SRC, MMP2, RAF1, MAPK14	87	91	6879	5.21334	0.65125	0.0172491	0.00929486
KEGG_PATHWAY	hsa00591:Linoleic acid metabolism	4	4.0404	0.00545179	Linoleic acid metabolism	2.26346	CYP2C9, CYP2C8, ALOX15, CYP2C19	87	29	6879	10.9061	0.651833	0.0172491	0.00929486
KEGG_PATHWAY	hsa05162:Measles	7	7.07071	0.00619617	Measles	2.20788	STAT1, AKT2, IL1B, JAK2, TP53, IL2, PIK3CG	87	133	6879	4.16152	0.698679	0.0192881	0.0103936
KEGG_PATHWAY	hsa04014:Ras signaling pathway	9	9.09091	0.00702306	Ras signaling pathway	2.15347	MAPK8, AKT2, KDR, IGF1, RAC1, RAF1, RHOA, PGF, PIK3CG	87	226	6879	3.14876	0.743399	0.0215151	0.0115936
KEGG_PATHWAY	hsa04210:Apoptosis	5	5.05051	0.00732218	Apoptosis	2.13536	AKT2, CASP3, TNF, TP53, PIK3CG	87	62	6879	6.37653	0.757894	0.0219441	0.0118248
KEGG_PATHWAY	hsa04310:Wnt signaling pathway	7	7.07071	0.00739049	Wnt signaling pathway	2.13133	JUN, MAPK8, CTNNB1, RAC1, TP53, RHOA, PPARD	87	138	6879	4.01074	0.761088	0.0219441	0.0118248
KEGG_PATHWAY	hsa04550:Signaling pathways regulating pluripotency of stem cells	7	7.07071	0.00791205	Signaling pathways regulating pluripotency of stem cells	2.10171	AKT2, CTNNB1, IGF1, JAK2, RAF1, MAPK14, PIK3CG	87	140	6879	3.95345	0.784134	0.0231367	0.0124675
KEGG_PATHWAY	hsa05231:Choline metabolism in cancer	6	6.06061	0.00841446	Choline metabolism in cancer	2.07497	JUN, MAPK8, AKT2, RAC1, RAF1, PIK3CG	87	101	6879	4.69717	0.804239	0.0242387	0.0130612
KEGG_PATHWAY	hsa05214:Glioma	5	5.05051	0.00863934	Glioma	2.06352	AKT2, IGF1, RAF1, TP53, PIK3CG	87	65	6879	6.08223	0.812624	0.0245205	0.0132131
KEGG_PATHWAY	hsa05206:MicroRNAs in cancer	10	10.101	0.00908431	MicroRNAs in cancer	2.04171	TGFB2, ABCC1, ABCB1, PLAU, CASP3, RAF1, PTGS2, TP53, MMP9, RHOA	87	286	6879	2.76465	0.828176	0.0254097	0.0136923
KEGG_PATHWAY	hsa00982:Drug metabolism - cytochrome P450	5	5.05051	0.010103	Drug metabolism - cytochrome P450	1.99555	CYP2C9, CYP2C8, GSTM1, CYP2C19, UGT2B7	87	68	6879	5.81389	0.859112	0.0278553	0.0150101
KEGG_PATHWAY	hsa05146:Amoebiasis	6	6.06061	0.0102571	Amoebiasis	1.98898	TGFB2, NOS2, IL1B, CASP3, TNF, PIK3CG	87	106	6879	4.4756	0.863282	0.0278819	0.0150244
KEGG_PATHWAY	hsa04662:B cell receptor signaling pathway	5	5.05051	0.0106244	B cell receptor signaling pathway	1.9737	JUN, AKT2, RAC1, RAF1, PIK3CG	87	69	6879	5.72964	0.872735	0.0280892	0.0151361
KEGG_PATHWAY	hsa04976:Bile secretion	5	5.05051	0.0106244	Bile secretion	1.9737	ABCB1, NR1H4, HMGCR, CFTR, ABCG2	87	69	6879	5.72964	0.872735	0.0280892	0.0151361
KEGG_PATHWAY	hsa04920:Adipocytokine signaling pathway	5	5.05051	0.011163	Adipocytokine signaling pathway	1.95222	MAPK8, AKT2, JAK2, PPARA, TNF	87	70	6879	5.64778	0.885431	0.0291143	0.0156885
KEGG_PATHWAY	hsa05218:Melanoma	5	5.05051	0.0117189	Melanoma	1.93111	AKT2, IGF1, RAF1, TP53, PIK3CG	87	71	6879	5.56824	0.897214	0.0297599	0.0160364
KEGG_PATHWAY	hsa04520:Adherens junction	5	5.05051	0.0117189	Adherens junction	1.93111	SRC, CTNNB1, RAC1, RHOA, TGFBR2	87	71	6879	5.56824	0.897214	0.0297599	0.0160364
KEGG_PATHWAY	hsa05203:Viral carcinogenesis	8	8.08081	0.0138646	Viral carcinogenesis	1.85809	POLB, JUN, SRC, CASP3, RAC1, TP53, RHOA, PIK3CG	87	205	6879	3.08562	0.93243	0.0347515	0.0187262
KEGG_PATHWAY	hsa05410:Hypertrophic cardiomyopathy (HCM)	5	5.05051	0.0161116	Hypertrophic cardiomyopathy (HCM)	1.79286	TGFB2, TNNT2, TNNI3, IGF1, TNF	87	78	6879	5.06852	0.956494	0.0393613	0.0212102
KEGG_PATHWAY	hsa05100:Bacterial invasion of epithelial cells	5	5.05051	0.0161116	Bacterial invasion of epithelial cells	1.79286	SRC, CTNNB1, RAC1, RHOA, PIK3CG	87	78	6879	5.06852	0.956494	0.0393613	0.0212102
KEGG_PATHWAY	hsa02010:ABC transporters	4	4.0404	0.0172808	ABC transporters	1.76244	ABCC1, ABCB1, CFTR, ABCG2	87	44	6879	7.18809	0.965415	0.0416899	0.022465
KEGG_PATHWAY	hsa04650:Natural killer cell mediated cytotoxicity	6	6.06061	0.017978	Natural killer cell mediated cytotoxicity	1.74526	CASP3, RAC1, ITGAL, RAF1, TNF, PIK3CG	87	122	6879	3.88864	0.969843	0.0428365	0.0230829
KEGG_PATHWAY	hsa05414:Dilated cardiomyopathy	5	5.05051	0.0206049	Dilated cardiomyopathy	1.68603	TGFB2, TNNT2, TNNI3, IGF1, TNF	87	84	6879	4.70649	0.982016	0.0484968	0.026133
KEGG_PATHWAY	hsa05222:Small cell lung cancer	5	5.05051	0.0214214	Small cell lung cancer	1.66915	NOS2, AKT2, PTGS2, TP53, PIK3CG	87	85	6879	4.65112	0.98469	0.0498112	0.0268413
KEGG_PATHWAY	hsa04261:Adrenergic signaling in cardiomyocytes	6	6.06061	0.0288252	Adrenergic signaling in cardiomyocytes	1.54023	AKT2, TNNT2, TNNI3, ADRB2, SCN5A, MAPK14	87	138	6879	3.43778	0.996465	0.0662293	0.0356883
KEGG_PATHWAY	hsa04066:HIF-1 signaling pathway	5	5.05051	0.0317217	HIF-1 signaling pathway	1.49864	NOS2, NOS3, AKT2, IGF1, PIK3CG	87	96	6879	4.11818	0.998014	0.072027	0.0388125
KEGG_PATHWAY	hsa05223:Non-small cell lung cancer	4	4.0404	0.0325172	Non-small cell lung cancer	1.48789	AKT2, RAF1, TP53, PIK3CG	87	56	6879	5.64778	0.998305	0.0721358	0.0388711
KEGG_PATHWAY	hsa05221:Acute myeloid leukemia	4	4.0404	0.0325172	Acute myeloid leukemia	1.48789	AKT2, RAF1, PIK3CG, PPARD	87	56	6879	5.64778	0.998305	0.0721358	0.0388711
KEGG_PATHWAY	hsa04150:mTOR signaling pathway	4	4.0404	0.035562	mTOR signaling pathway	1.44901	AKT2, IGF1, TNF, PIK3CG	87	58	6879	5.45303	0.999078	0.077994	0.0420279
KEGG_PATHWAY	hsa04921:Oxytocin signaling pathway	6	6.06061	0.0392196	Oxytocin signaling pathway	1.4065	JUN, SRC, NOS3, RAF1, PTGS2, RHOA	87	150	6879	3.16276	0.999557	0.0850493	0.0458297
KEGG_PATHWAY	hsa05131:Shigellosis	4	4.0404	0.0455455	Shigellosis	1.34155	MAPK8, SRC, RAC1, MAPK14	87	64	6879	4.94181	0.999876	0.0965966	0.052052
KEGG_PATHWAY	hsa05230:Central carbon metabolism in cancer	4	4.0404	0.0455455	Central carbon metabolism in cancer	1.34155	AKT2, RAF1, TP53, PIK3CG	87	64	6879	4.94181	0.999876	0.0965966	0.052052
KEGG_PATHWAY	hsa04810:Regulation of actin cytoskeleton	7	7.07071	0.0470626	Regulation of actin cytoskeleton	1.32732	SRC, RAC1, F2, ITGAL, RAF1, RHOA, PIK3CG	87	210	6879	2.63563	0.999909	0.0987292	0.0532013
KEGG_PATHWAY	hsa05216:Thyroid cancer	3	3.0303	0.0504371	Thyroid cancer	1.29725	CTNNB1, PPARG, TP53	87	29	6879	8.17955	0.999954	0.104671	0.0564028
KEGG_PATHWAY	hsa04610:Complement and coagulation cascades	4	4.0404	0.0548145	Complement and coagulation cascades	1.2611	F7, PLAU, PLG, F2	87	69	6879	4.58371	0.999981	0.112545	0.0606458
KEGG_PATHWAY	hsa05332:Graft-versus-host disease	3	3.0303	0.0635388	Graft-versus-host disease	1.19696	IL1B, TNF, IL2	87	33	6879	7.18809	0.999997	0.126423	0.0681241
KEGG_PATHWAY	hsa03410:Base excision repair	3	3.0303	0.0635388	Base excision repair	1.19696	POLB, PCNA, PARP1	87	33	6879	7.18809	0.999997	0.126423	0.0681241
KEGG_PATHWAY	hsa05143:African trypanosomiasis	3	3.0303	0.0635388	African trypanosomiasis	1.19696	IL1B, SELE, TNF	87	33	6879	7.18809	0.999997	0.126423	0.0681241
KEGG_PATHWAY	hsa00980:Metabolism of xenobiotics by cytochrome P450	4	4.0404	0.064914	Metabolism of xenobiotics by cytochrome P450	1.18766	HSD11B1, CYP2C9, GSTM1, UGT2B7	87	74	6879	4.274	0.999998	0.127841	0.0688883
KEGG_PATHWAY	hsa04146:Peroxisome	4	4.0404	0.0850665	Peroxisome	1.07024	NOS2, EPHX2, CAT, SOD2	87	83	6879	3.81055	1	0.165837	0.0893628
KEGG_PATHWAY	hsa04350:TGF-beta signaling pathway	4	4.0404	0.0874539	TGF-beta signaling pathway	1.05822	TGFB2, TNF, RHOA, TGFBR2	87	84	6879	3.76519	1	0.167115	0.0900516
KEGG_PATHWAY	hsa04666:Fc gamma R-mediated phagocytosis	4	4.0404	0.0874539	Fc gamma R-mediated phagocytosis	1.05822	AKT2, RAC1, RAF1, PIK3CG	87	84	6879	3.76519	1	0.167115	0.0900516
KEGG_PATHWAY	hsa04064:NF-kappa B signaling pathway	4	4.0404	0.094785	NF-kappa B signaling pathway	1.02326	PLAU, IL1B, PTGS2, TNF	87	87	6879	3.63535	1	0.177607	0.0957052
KEGG_PATHWAY	hsa04640:Hematopoietic cell lineage	4	4.0404	0.094785	Hematopoietic cell lineage	1.02326	MME, IL1B, GP1BA, TNF	87	87	6879	3.63535	1	0.177607	0.0957052
KEGG_PATHWAY	hsa04940:Type I diabetes mellitus	3	3.0303	0.0964986	Type I diabetes mellitus	1.01548	IL1B, TNF, IL2	87	42	6879	5.64778	1	0.179079	0.0964986

## Sheet: Top enriched term
Supplementary Table S5. GO and KEGG pathway enrichment analyses
GO-BP
Term	PValue
Positive regulation of transcription, DNA-templated	7.47527
Cellular response to lipopolysaccharide	7.78774
Transcription initiation from RNA polymerase II promoter	7.79871
Positive regulation of transcription from RNA polymerase II promoter	8.32311
Response to hypoxia	8.40623
Inflammatory response	8.42146
Positive regulation of phosphatidylinositol 3-kinase signaling	8.48458
Positive regulation of smooth muscle cell proliferation	8.7695
Steroid hormone mediated signaling pathway	8.95331
Response to drug	14.1446
GO-CC
Term	PValue
Platelet alpha granule lumen	3.68005
Cell surface	3.84306
Organelle membrane	3.99669
Lasma membrane	4.12385
Protein complex	4.16592
Extracellular exosome	5.35561
Cytosol	6.007
Caveola	7.27913
Extracellular region	7.95532
Extracellular space	9.6944
GO-MF
Term	PValue
Zinc ion binding	4.9849
Protein homodimerization activity	5.35893
Protein binding	5.38544
Serine-type endopeptidase activity	5.6452
Drug binding	6.54979
Receptor binding	6.89594
Heme binding	6.99942
Steroid hormone receptor activity	12.1102
RNA polymerase II transcription factor activity, ligand-activated sequence-specific DNA binding	12.371
Enzyme binding	16.7788
KEGG
Term	PValue
Pathways in cancer	10.466
Colorectal cancer	9.7367
Proteoglycans in cancer	9.58151
TNF signaling pathway	8.20102
Chagas disease (American trypanosomiasis)	7.27869
Hepatitis B	6.7086
Osteoclast differentiation	6.24436
VEGF signaling pathway	6.13252
Arachidonic acid metabolism	6.13252
Serotonergic synapse	5.99578
